# Supplementary material for: Diverse Host Immune Responses of Different Geographical Populations of the Coconut Rhinoceros Beetle to Oryctes Rhinoceros Nudivirus (OrNV) Infection
Source: Microbiol Spectr. 2021 Sep 15;9(2):e00686-21. doi: 10.1128/Spectrum.00686-21 (PMC8557903; doi:10.1128/Spectrum.00686-21)
Supplement: SUPPLEMENTAL FILE 1 — Supplemental material. Download SPECTRUM00686-21_Supp_1_seq9.xlsx, XLSX file, 0.02 MB [file spectrum00686-21_supp_1_seq9.xlsx]

## Sheet: Sheet3
Name	Gene Description	Contig length	Max group mean Expression value (TPM)	Blast Top Hit Taxonomy Name	E-value	Similarity	Blast Top Hit Accession
Set_1_contig_16550	hypothetical protein GE061_01082	632	71821.8	Apolygus lucorum	5.3e-06	0.6441	KAE9423876
Set_1_contig_36888	---NA---	955	14499	---NA---	---NA---	---NA---	---NA---
Set_1_contig_20	elongation factor 1-alpha	1399	12219.4	Oryctes borbonicus	0	0.9928	KRT82349
Set_1_contig_122	---NA---	810	9274.85	---NA---	---NA---	---NA---	---NA---
Set_1_contig_650	actin-5C	1555	6787.06	Cotesia chilonis	0	1	QBB01857
Set_1_contig_58	vitellogenin-like	1665	6214.51	Oryctes borbonicus	2.7e-120	0.8745	KRT80993
Set_1_contig_4410	probable pseudouridine-5'-phosphatase	943	6135.85	Oryctes borbonicus	3.7e-67	0.9817	KRT80661
Set_1_contig_26	cytochrome c oxidase subunit 3	1823	6125.06	Cyphonistes vallatus	4.9e-113	0.9031	ALO76164
Set_1_contig_213	60S ribosomal protein L4	872	5217.17	Oryctes borbonicus	0	0.989	KRT80754
Set_1_contig_56	ferritin subunit-like	2367	4953.52	Oryctes borbonicus	1.6e-133	0.9686	KRT82611
Set_1_contig_318	60S ribosomal protein L18	627	4829.05	Agrilus planipennis	8.4e-106	0.9834	XP_018334632
Set_1_contig_5	translationally-controlled tumor protein homolog	1326	4710.53	Onthophagus taurus	1.8e-102	0.9477	XP_022907584
Set_1_contig_426	40S ribosomal protein SA	770	4615.44	Oryctes borbonicus	1.9e-123	0.975	KRT79445
Set_1_contig_62	Vitellogenin-like Protein	2132	4504.4	Oryctes borbonicus	0	0.9085	KRT80993
Set_1_contig_79	40S ribosomal protein S8	748	4142.09	Oryctes borbonicus	8.6e-121	0.9949	KRT82547
Set_1_contig_19	60S ribosomal protein L6	892	3700.17	Oryctes borbonicus	9.8e-141	0.9958	KRT83837
Set_1_contig_2727	neutral alpha-glucosidase C-like	881	3699.61	Onthophagus taurus	2.8e-91	0.6866	XP_022905864
Set_1_contig_150	cytochrome b	883	3685.76	Cyphonistes vallatus	1.6e-67	0.9433	ALO76165
Set_1_contig_452	60S acidic ribosomal protein P2	844	3568.99	Rhynchophorus ferrugineus	5.4e-29	0.8148	AMK48612
Set_1_contig_67	synaptic vesicle glycoprotein 2B	794	3356.4	Oryctes borbonicus	3.1e-147	0.9956	KRT79273
Set_1_contig_326	40S ribosomal protein S6	1403	3298.47	Anomala corpulenta	2.1e-143	0.9833	ANS83638
Set_1_contig_486	60S ribosomal protein L17	886	3263.83	Oryctes borbonicus	1.3e-111	1	KRT83743
Set_1_contig_306	NADH dehydrogenase subunit 2	1217	3135.37	Cyphonistes vallatus	3.9e-91	0.852	ALO76166
Set_1_contig_28	translation elongation factor 2	1788	3055.48	Onthophagus taurus	0	0.9924	XP_022907702
Set_1_contig_84	NADH deshydrogenase subunit 5	1919	3042.82	Cyphonistes vallatus	8.2e-165	0.9202	ALO76170
Set_1_contig_185	NADH deshydrogenase subunit 1	1393	3019.94	Protaetia brevitarsis	8.4e-148	0.9144	AGM48375
Set_1_contig_380	60S ribosomal protein L15	781	2793.28	Onthophagus taurus	1.7e-111	0.9902	XP_022919356
Set_1_contig_152	60S ribosomal protein L7a	1385	2684.74	Aethina tumida	2.2e-133	0.973	XP_019876762
Set_1_contig_1462	60S ribosomal protein L27a	914	2683.42	Onthophagus taurus	3.5e-81	0.9797	XP_022903002
Set_1_contig_516	40S ribosomal protein S19-like	742	2673.82	Onthophagus taurus	8.6e-102	0.9805	XP_022905752
Set_1_contig_296	40S ribosomal protein S14a	751	2672.12	Oryctes borbonicus	1.6e-83	1	KRT81398
Set_1_contig_35253	protein lethal(2)essential for life-like	695	2671.02	Oryctes borbonicus	4.3e-62	0.7697	KRT84916
Set_1_contig_125	putative chitin deacetylase	1111	2646.85	Oryctes borbonicus	1.2e-139	0.9854	KRT83397
Set_1_contig_258	40S ribosomal protein S15	800	2588.21	Ignelater luminosus	1.3e-77	0.9865	KAF2901375
Set_1_contig_95	60S ribosomal protein L7	1181	2569.83	Anoplophora glabripennis	9.1e-147	0.9245	XP_018573690
Set_1_contig_441	ribosomal protein S3	1108	2556.51	Anomala corpulenta	4e-161	0.9918	ANS83636
Set_1_contig_250	60S ribosomal protein L10	1386	2536.12	Ignelater luminosus	5.4e-153	0.9909	KAF2903784
Set_1_contig_286	60S ribosomal protein L8	1465	2382.38	Oryctes borbonicus	9.2e-171	1	KRT80763
Set_1_contig_131	60S ribosomal protein L3	1141	2373.34	Scarabaeus laticollis	0	0.9881	CAJ17226
Set_1_contig_416	60S ribosomal protein L23	809	2328.75	Ignelater luminosus	2.2e-92	1	KAF2899242
Set_1_contig_102	Nuclear protein 1	1503	2287.86	Zootermopsis nevadensis	9e-31	0.9375	KDR15750
Set_1_contig_222	60S ribosomal protein L21	677	2139.21	Onthophagus taurus	1.1e-102	0.9686	XP_022910313
Set_1_contig_493	ADP,ATP carrier protein	1209	2125.28	Oryctes borbonicus	2.6e-116	1	KRT84525
Set_1_contig_543	Tubulin alpha-1 chain	1903	2071.6	Drosophila persimilis	0	1	EDW38107
Set_1_contig_200	60S ribosomal protein L5	1343	2053.62	Ignelater luminosus	9.3e-164	0.9467	KAF2894348
Set_1_contig_1014	60S ribosomal protein L28	845	2030	Oryctes borbonicus	1.4e-59	0.9916	KRT80097
Set_1_contig_1314	40S ribosomal protein S26	895	2021.59	Onthophagus taurus	3.8e-56	0.9894	XP_022916583
Set_1_contig_378	polyadenylate-binding protein 4-like	1893	2015.38	Oryctes rhinoceros	0	1	QEI22880
Set_1_contig_1202	neutral alpha-glucosidase AB	1278	1981.21	Onthophagus taurus	1.4e-162	0.7668	XP_022905864
Set_1_contig_601	vitellogenin precursor	1896	1869.43	Dendroctonus ponderosae	4.1e-129	0.5931	ERL95541
Set_1_contig_405	putative chitin deacetylase	673	1789.25	Oryctes borbonicus	1.2e-54	0.8361	KRT83397
Set_1_contig_28046	---NA---	925	1727.68	---NA---	---NA---	---NA---	---NA---
Set_1_contig_376	40S ribosomal protein S24 isoform X2	757	1714.68	Anoplophora glabripennis	4.3e-75	0.9924	XP_018577873
Set_1_contig_1453	40S ribosomal protein S23	733	1680.34	Armadillidium nasatum	1.6e-45	0.6437	KAB7494229
Set_1_contig_509	60S ribosomal protein L11	940	1678.08	Oryctes borbonicus	1.9e-117	1	KRT82205
Set_1_contig_518	translation elongation factor 2	1376	1674.04	Onthophagus taurus	0	0.9164	XP_022907702
Set_1_contig_1158	heat shock 70 kDa protein cognate 4	961	1673.3	Callosobruchus maculatus	5.7e-159	0.9861	VEN49255
Set_1_contig_530	chondroitin proteoglycan-2-like	756	1672.88	Holotrichia oblita	2.5e-20	0.5802	ACU00113
Set_1_contig_484	---NA---	944	1623.77	---NA---	---NA---	---NA---	---NA---
Set_1_contig_876	cofilin/actin-depolymerizing factor homolog	1315	1590.07	Oryctes borbonicus	2.2e-99	1	KRT80889
Set_1_contig_227	60S acidic ribosomal protein P0	2211	1568.95	Agrilus planipennis	0	0.9818	XP_025833005
Set_1_contig_467	chitin deacetylase 6	624	1552.81	Oryctes borbonicus	3.5e-59	0.9596	KRT83397
Set_1_contig_1593	60S ribosomal protein L44	546	1551.71	Nylanderia fulva	3.5e-55	0.9905	XP_029166132
Set_1_contig_337	polyubiquitin-B isoform X1	749	1547.96	Picoides pubescens	9.5e-120	0.9832	XP_009901570
Set_1_contig_221	60S ribosomal protein L14	1922	1538.26	Oryctes borbonicus	7.7e-51	0.9417	KRT83143
Set_1_contig_913	60S ribosomal protein L13a	1437	1519.19	Oryctes borbonicus	1.9e-161	0.9669	KRT78134
Set_1_contig_109	60S ribosomal protein L4	756	1493.05	Oryctes borbonicus	8.9e-85	1	KRT80754
Set_1_contig_417	60S ribosomal protein L30	1032	1481.63	Tribolium castaneum	4.9e-72	0.9739	XP_970626
Set_1_contig_413	TM2 domain-containing protein CG11103	2002	1480.12	Anoplophora glabripennis	2.7e-76	0.908	XP_018578214
Set_1_contig_16846	60S ribosomal protein L38	600	1377.49	Onthophagus taurus	7.2e-22	1	XP_022910350
Set_1_contig_217	ATP synthase lipid-binding protein, mitochondrial	1356	1376.62	Nicrophorus vespilloides	1.4e-45	0.8774	XP_017773468
Set_1_contig_423	14-3-3 protein zeta isoform X1	1145	1372.31	Oryctes borbonicus	1.6e-179	1	KRT79842
Set_1_contig_4430	phospholipase A1-like	851	1360.57	Onthophagus taurus	3.1e-47	0.6425	XP_022902379
Set_1_contig_874	PHD finger protein 20	1901	1347.34	Onthophagus taurus	5.9e-159	0.7713	XP_022902930
Set_1_contig_522	elongation factor 1-gamma	1710	1340.41	Oryctes borbonicus	0	0.9761	KRT81537
Set_1_contig_43089	serine protease	1105	1331.59	Culicoides sonorensis	1.1e-66	0.6255	AAV84264
Set_1_contig_5847	alpha-amylase A-like isoform X3	1361	1316.89	Onthophagus taurus	0	0.8692	XP_022909396
Set_1_contig_14	ubiquitin-40S ribosomal protein S27a	1810	1306.28	Agrilus planipennis	3.5e-69	0.987	XP_017783867
Set_1_contig_3281	neutral alpha-glucosidase AB isoform X2	622	1286.32	Oryctes borbonicus	2.1e-32	0.57	KRT83936
Set_1_contig_818	polyubiquitin-B isoform X1	730	1285.71	Balearica regulorum gibbericeps	1e-167	0.9877	XP_010298599
Set_1_contig_450	---NA---	706	1282.07	---NA---	---NA---	---NA---	---NA---
Set_1_contig_59	60S ribosomal protein L12	799	1278.03	Scarabaeus laticollis	4.6e-109	0.9879	CAJ17266
Set_1_contig_245	chitin-binding protein	2807	1223.48	Oryctes rhinoceros	1e-10	0.6056	QEI22871
Set_1_contig_214	trypsin-7-like	2208	1177	Oryctes borbonicus	9.6e-85	0.7331	KRT83696
Set_1_contig_153	guanine nucleotide-binding protein subunit beta-like protein	806	1152.28	Oryctes borbonicus	9.4e-152	0.9952	KRT79066
Set_1_contig_88	putative chitin deacetylase	1475	1135.99	Oryctes borbonicus	0	0.8203	KRT81890
Set_1_contig_118	synaptic vesicle glycoprotein 2B	2723	1133.66	Oryctes borbonicus	0	0.9857	KRT79273
Set_1_contig_9614	---NA---	1256	1131.94	---NA---	---NA---	---NA---	---NA---
Set_1_contig_846	40S ribosomal protein S10-like	692	1123.58	Megalopta genalis	6.1e-30	0.9833	XP_033331423
Set_1_contig_507	activating transcription factor of chaperone isoform X1	2132	1118.9	Ignelater luminosus	1.1e-54	0.6194	KAF2894925
Set_1_contig_119	cationic amino acid transporter 3	1411	1102.65	Oryctes borbonicus	1.7e-133	0.9852	KRT78979
Set_1_contig_1071	60S ribosomal protein L9	905	1067.69	Cephalota litorea	1.5e-64	0.9811	CAJ17250
Set_1_contig_132	serine protease	1044	1051.04	Onthophagus taurus	4.9e-38	0.8321	XP_022904846
Set_1_contig_22690	small heat shock protein	701	1037.92	Onthophagus taurus	9.6e-54	0.85	XP_022916829
Set_1_contig_446	muscle-specific protein 20	1174	1029.12	Tribolium castaneum	1.6e-117	0.9511	XP_975000
Set_1_contig_164	leucine-rich repeat-containing protein 15	1401	1002.36	Oryctes borbonicus	0	0.9971	KRT82637
Set_1_contig_361	N-terminal Xaa-Pro-Lys N-methyltransferase 1	1568	1001.22	Oryctes borbonicus	2.3e-148	0.9815	KRT83274
Set_1_contig_685	60S ribosomal protein L22-like	965	974.94	Onthophagus taurus	1.5e-40	0.9406	XP_022902722
Set_1_contig_1098	Y-box factor homolog	1044	960.03	Oryctes borbonicus	1e-94	0.9215	KRT78457
Set_1_contig_106	ATP synthase subunit beta, mitochondrial	1765	958.31	Onthophagus taurus	0	0.9909	XP_022905452
Set_1_contig_474	protein PBDC1	2135	958.1	Oryctes borbonicus	3e-91	0.9929	KRT81843
Set_1_contig_1387	carboxypeptidase B	935	946.49	Nicrophorus vespilloides	7.8e-117	0.734	XP_017775265
Set_1_contig_1804	23 kDa integral membrane protein-like	893	938.27	Oryctes borbonicus	3.2e-95	0.9157	KRT86629
Set_1_contig_3570	protein lethal(2)essential for life-like	921	936.32	Oryctes borbonicus	4e-115	0.9766	KRT84916
Set_1_contig_898	---NA---	1242	932.15	---NA---	---NA---	---NA---	---NA---
Set_1_contig_155	heat shock protein 70	1612	930.86	Copris tripartitus	0	0.9917	ABP97091
Set_1_contig_98	nucleolar GTP-binding protein 1	1910	912.72	Bos taurus	0	0.9421	XP_024844991
Set_1_contig_319	---NA---	708	893.16	---NA---	---NA---	---NA---	---NA---
Set_1_contig_2400	transferrin	873	887.28	Oryctes borbonicus	3.8e-77	0.9918	KRT80594
Set_1_contig_397	AP-3 complex subunit delta	4907	880.55	Onthophagus taurus	0	0.9096	XP_022908509
Set_1_contig_777	vesicle transport through interaction with t-SNAREs homolog 1A	1279	871.49	Oryctes borbonicus	1.3e-152	1	KRT83667
Set_1_contig_1447	transferrin	2145	870.01	Protaetia brevitarsis	0	0.9113	ABI31834
Set_1_contig_165	cathepsin B	997	868.98	Oryctes borbonicus	0	0.9764	KRT80525
Set_1_contig_1297	serine protease 7	903	867.54	Costelytra zealandica	3.9e-83	0.752	ABZ04015
Set_1_contig_626	serine protease 5	1657	859.22	Costelytra zealandica	5.2e-94	0.7984	ABZ04013
Set_1_contig_1508	heat shock protein 90	1448	852.77	Onthophagus taurus	0	0.993	XP_022903988
Set_1_contig_237	phosphoenolpyruvate carboxykinase	1087	843.31	Oryctes borbonicus	0	0.9857	KRT79368
Set_1_contig_604	---NA---	2404	841.51	---NA---	---NA---	---NA---	---NA---
Set_1_contig_404	imaginal disc growth factor	2837	840.25	Onthophagus taurus	6.7e-47	0.9293	XP_022908132
Set_1_contig_553	baculoviral IAP repeat-containing protein 3-like isoform X2	1348	836.4	Oryctes borbonicus	2.2e-167	0.9304	KRT86506
Set_1_contig_138	RNA-binding protein squid isoform X1	1195	827.91	Oryctes borbonicus	1.1e-138	1	KRT80568
Set_1_contig_197	60S ribosomal protein L18a	2541	823.36	Onthophagus taurus	6.7e-111	0.9774	XP_022903802
Set_1_contig_1235	peptidyl-prolyl cis-trans isomerase	917	820.71	Oryctes borbonicus	1.6e-54	1	KRT78986
Set_1_contig_1360	40S ribosomal protein S21	1014	817.88	Tribolium castaneum	3.5e-43	0.9277	XP_967937
Set_1_contig_1897	apolipoprotein D-like	754	807.36	Oryctes borbonicus	2.8e-113	0.9593	KRT84553
Set_1_contig_917	---NA---	1320	802.96	---NA---	---NA---	---NA---	---NA---
Set_1_contig_183	trypsin-7-like	703	801.65	Onthophagus taurus	2.9e-35	0.5729	XP_022900614
Set_1_contig_375	40S ribosomal protein S20	1527	791.09	Oryctes borbonicus	1.1e-73	1	KRT85703
Set_1_contig_571	nucleoplasmin-like protein isoform X1	1294	788.6	Nicrophorus vespilloides	6.2e-65	0.9565	XP_017771595
Set_1_contig_1143	40S ribosomal protein S16	2210	784.95	Onthophagus taurus	3.4e-91	0.9932	XP_022900047
Set_1_contig_877	signal peptidase complex catalytic subunit SEC11A	1969	772.06	Oryctes borbonicus	4.9e-103	1	KRT79918
Set_1_contig_745	thioredoxin-2	1065	769	Oryctes borbonicus	3.1e-66	1	KRT85249
Set_1_contig_1659	myosin-2 essential light chain isoform X2	759	756.99	Onthophagus taurus	7.8e-95	0.979	XP_022921214
Set_1_contig_4372	cytochrome c oxidase subunit NDUFA4	568	748.42	Onthophagus taurus	4.3e-42	0.9136	XP_022919678
Set_1_contig_305	CD63 antigen-like	780	738.96	Oryctes borbonicus	4.4e-72	0.9627	KRT86800
Set_1_contig_2411	myrosinase 1-like	1106	735.68	Onthophagus taurus	4.5e-106	0.7279	XP_022915650
Set_1_contig_592	---NA---	1229	730.04	---NA---	---NA---	---NA---	---NA---
Set_1_contig_706	nascent polypeptide-associated complex subunit alpha	998	718.1	Oryctes borbonicus	3.3e-106	1	KRT83228
Set_1_contig_6	Tubulin beta-1 chain	1782	714.36	Cotesia chilonis	0	1	QBB01766
Set_1_contig_80	V-type proton ATPase 16 kDa proteolipid subunit	2800	702.27	Oryctes rhinoceros	1.2e-90	1	QEI22877
Set_1_contig_1124	phospholipase A1-like	2503	697.98	Onthophagus taurus	4.9e-110	0.7125	XP_022902538
Set_1_contig_5107	---NA---	890	687.58	---NA---	---NA---	---NA---	---NA---
Set_1_contig_310	eukaryotic translation initiation factor 5A	2556	683.92	Oryctes borbonicus	6.7e-105	1	KRT81594
Set_1_contig_1747	myophilin	1983	676.49	Onthophagus taurus	3.4e-114	0.9574	XP_022917930
Set_1_contig_2592	Glutathione S-transferase	1799	670.49	Oryctes borbonicus	5.5e-77	0.9527	KRT81940
Set_1_contig_1567	probable elongation factor 1-delta	911	669.8	Oryctes borbonicus	2e-171	0.9692	KRT79836
Set_1_contig_389	vacuolar protein sorting-associated protein 52 homolog	1892	669.29	Oryctes borbonicus	0	0.9908	KRT79027
Set_1_contig_1514	hexamerin 3 precursor	1192	668.58	Oryctes borbonicus	0	0.9247	KRT78719
Set_1_contig_842	retinol-binding protein pinta-like	935	663.49	Oryctes borbonicus	5.4e-161	0.9701	KRT78511
Set_1_contig_891	60S ribosomal protein L3	786	655.25	Formica exsecta	5.4e-86	0.9931	XP_029672218
Set_1_contig_1679	Chitinase-like protein Idgf4	1891	652.44	Onthophagus taurus	0	0.8849	XP_022908132
Set_1_contig_666	glyceraldehyde-3-phosphate dehydrogenase 2	1412	648.33	Oryctes borbonicus	7.3e-166	0.9958	KRT79015
Set_1_contig_83	transcription factor BTF3 homolog 4	1416	632.32	Onthophagus taurus	1.8e-67	0.969	XP_022918222
Set_1_contig_951	peptidyl-prolyl cis-trans isomerase	826	629.51	Oryctes borbonicus	5.8e-133	0.9946	KRT78986
Set_1_contig_9590	cytochrome oxidase subunit I	1654	625.82	Dolichopus bigeniculatus	0	0.9589	AMP43717
Set_1_contig_146	heat shock protein 90	1081	617.08	Asbolus verrucosus	2.1e-139	0.9858	RZC39919
Set_1_contig_29175	40S ribosomal protein S9	594	615.54	Musca domestica	6.3e-128	0.9947	XP_005181976
Set_1_contig_42	Apolipophorin-III precursor	3496	613.28	Oryctes borbonicus	1.6e-66	0.75	KRT82363
Set_1_contig_4369	odorant binding protein 11	761	613.19	Oryctes borbonicus	3.2e-85	0.9247	KRT81989
Set_1_contig_42229	serine protease	895	599.04	Orussus abietinus	9.2e-50	0.6288	XP_012286850
Set_1_contig_1441	melanization-related protein	1735	591.42	Oryctes borbonicus	0	0.9444	KRT83591
Set_1_contig_619	histone H3.3	1346	586.37		5.4e-88	0.9856	KJH53109
Set_1_contig_66	major facilitator superfamily domain-containing protein 6-like	3530	581.66	Nicrophorus vespilloides	0	0.7399	XP_017782845
Set_1_contig_987	myelin P2 protein isoform X1	863	580.22	Oryctes borbonicus	8.1e-85	0.985	KRT84730
Set_1_contig_196	Ubiquitin-60S ribosomal protein L40	812	576.62	Rhinopithecus bieti	1.8e-52	0.9451	XP_017727569
Set_1_contig_953	ATP-dependent RNA helicase p62	1808	574.41	Oryctes borbonicus	0	0.9956	KRT78682
Set_1_contig_1533	nucleosome assembly protein 1-like 1-B	1466	572.75	Onthophagus taurus	2.5e-157	0.8697	XP_022911021
Set_1_contig_4332	phospholipase A1-like	883	566.85	Onthophagus taurus	7.7e-41	0.6344	XP_022902379
Set_1_contig_8	trypsin-7-like	858	551.74	Onthophagus taurus	6.3e-42	0.6463	XP_022900611
Set_1_contig_859	tetraspanin-2A isoform X2	1716	551.35	Onthophagus taurus	8.7e-118	0.8607	XP_022904591
Set_1_contig_1800	heat shock 70 kDa protein cognate 3	1330	551.34	Oryctes borbonicus	7.9e-134	1	KRT79566
Set_1_contig_61	dihydropyrimidine dehydrogenase [NADP(+)]	4015	548.2	Nicrophorus vespilloides	0	0.8613	XP_017770681
Set_1_contig_1651	annexin B9 isoform X2	1107	543.92	Onthophagus taurus	0	0.9814	XP_022912099
Set_1_contig_25	arginine kinase isoform X1	2164	542.85	Oryctes borbonicus	0	0.9915	KRT82596
Set_1_contig_1427	phosphoenolpyruvate carboxykinase [GTP] isoform X2	1701	539.15	Oryctes borbonicus	0	0.995	KRT79368
Set_1_contig_24045	cytochrome oxidase subunit II	672	538.53	Dolichopus bigeniculatus	2.7e-132	0.9598	AMP43718
Set_1_contig_411	Catalase-rel domain containing protein	2428	536.33	Onthophagus taurus	0	0.9307	XP_022911787
Set_1_contig_3925	---NA---	743	536.23	---NA---	---NA---	---NA---	---NA---
Set_1_contig_802	lipid storage droplets surface-binding protein 1-like	891	532.91	Oryctes borbonicus	7.9e-146	0.9231	KRT85683
Set_1_contig_747	Glutathione S-transferase	794	528.34	Oryctes borbonicus	4.6e-106	0.8293	KRT79658
Set_1_contig_38	ATP synthase subunit alpha, mitochondrial	658	526.19	Oryctes borbonicus	4e-147	1	KRT82910
Set_1_contig_133	trypsin-7-like	954	525.92	Onthophagus taurus	4.6e-24	0.8571	XP_022904846
Set_1_contig_744	60S ribosomal protein L10a	1899	523.28	Eucryptorrhynchus scrobiculatus	8.2e-86	0.9936	QIB02617
Set_1_contig_54	apolipophorins isoform X3	5357	522.21	Onthophagus taurus	0	0.5932	XP_022902001
Set_1_contig_1696	LIM and/or RA domain containing protein	864	517.34	Aethina tumida	6.7e-20	0.6512	XP_019873680
Set_1_contig_289	fructose-bisphosphate aldolase	1845	516.57	Oryctes borbonicus	0	0.9863	KRT83038
Set_1_contig_353	eukaryotic initiation factor 4A-I	1434	512.82	Oryctes borbonicus	0	0.9934	KRT79463
Set_1_contig_1746	hypothetical protein AMK59_1649, partial	856	508.53	Oryctes borbonicus	4.4e-13	0.9115	KRT85695
Set_1_contig_3493	---NA---	855	499.91	---NA---	---NA---	---NA---	---NA---
Set_1_contig_1665	putative acyl-CoA-binding protein	3554	499.89	Ceratina calcarata	1.9e-29	0.8171	XP_017892983
Set_1_contig_149	lambda-crystallin homolog	1898	497.99	Nicrophorus vespilloides	8.7e-172	0.8952	XP_017770845
Set_1_contig_3798	ATP synthase subunit d, mitochondrial	655	488.89	Onthophagus taurus	4.1e-89	0.9198	XP_022901608
Set_1_contig_1122	peptidyl-prolyl cis-trans isomerase B	869	488	Oryctes borbonicus	2.2e-135	0.9904	KRT81326
Set_1_contig_114	dynactin subunit 5	1208	487	Ignelater luminosus	8.5e-110	0.956	KAF2879787
Set_1_contig_6589	prolyl 4-hydroxylase subunit alpha-1	2174	485	Oryctes borbonicus	0	0.9837	KRT80516
Set_1_contig_6926	transforming growth factor-beta-induced protein ig-h3	2362	482	Onthophagus taurus	0	0.763	XP_022913668
Set_1_contig_896	RNA binding protein	783	482	Oryctes borbonicus	2.5e-26	1	KRT79126
Set_1_contig_993	---NA---	1152	478	---NA---	---NA---	---NA---	---NA---
Set_1_contig_11770	uncharacterized protein LOC111426475	1112	476	Onthophagus taurus	1.6e-93	0.7596	XP_022916811
Set_1_contig_2824	S-adenosylmethionine synthase isoform X1	584	474	Oryctes borbonicus	1.3e-124	0.9897	KRT78988
