# Supplementary material for: Diverse Host Immune Responses of Different Geographical Populations of the Coconut Rhinoceros Beetle to Oryctes Rhinoceros Nudivirus (OrNV) Infection
Source: Microbiol Spectr. 2021 Sep 15;9(2):e00686-21. doi: 10.1128/Spectrum.00686-21 (PMC8557903; doi:10.1128/Spectrum.00686-21)
Supplement: SUPPLEMENTAL FILE 2 — Supplemental material. Download SPECTRUM00686-21_Supp_2_seq10.xlsx, XLSX file, 0.2 MB [file spectrum00686-21_supp_2_seq10.xlsx]

## Sheet: Table S2
Name	Gene description	Blast Top Hit Taxonomy Name	Fold change	Log fold change	P-value	FDR p-value	OrNV Infected											Mean	Non-Infected									Mean
							PNG 1	PNG 2	PNG 3	PNG 4	FIJ 1	FIJ 2	SI 1	SI 2	PHI 1	PHI 2	PHI 3		PNG 5	FIJ 3	FIJ 4	FIJ 5	SI 4	SI 5	SI 3	PHI 4	PHI 5
Set_1_contig_58	vitellogenin-like	Oryctes borbonicus	-11.43	-3.51	0.000386	0.02	2092.5	4.35	6.36	2.26	5589.24	1.92	26.55	2.14	33.28	17.39	12.98	708.09	3960.34	5140.51	6527.08	2409.3	4443.64	2.24	5900.25	1275.62	26271.5	6214.51
Set_1_contig_108	sulfotransferase family cytosolic 1B member 1-like	Onthophagus taurus	-17.53	-4.13	1.19e-08	5.03e-06	32.68	1.43	0.51	0	15.64	0.94	1.14	0.22	1.85	5.33	1.07	5.53	117.28	84.78	10.96	18.67	64.24	0.43	31.46	66.28	257.75	72.43
Set_1_contig_156	filamin-A isoform X2	Onthophagus taurus	4.02	2.01	1.75e-05	0.00219	190.09	794.71	378.32	632.89	89.65	678.73	629.03	117.75	201.34	437.15	71.75	383.76	101.58	97.46	97.41	79.92	91.06	69.52	72.12	67.33	21.99	77.6
Set_1_contig_350	laccase 1 isoform X1	Onthophagus taurus	-4.78	-2.26	0.00118	0.05	137.78	4.04	44.13	46.94	191.07	8.76	24.98	203.84	1.46	2.83	0.86	60.61	365.25	223.13	616.92	11.36	180.4	392.67	201.65	142.39	81.37	246.13
Set_1_contig_406	Histone-lysine N-methyltransferase SETMAR	Cyphomyrmex costatus	6.57	2.72	2.9e-07	7.63e-05	48.4	176.76	239.49	183.39	13.26	217.23	166.4	35.72	111.34	289.73	5.34	135.19	23.36	8.44	11	3.73	32.34	24.86	19.43	11.99	9.73	16.1
Set_1_contig_551	uncharacterized protein LOC111413119	Onthophagus taurus	5.06	2.34	2.91e-05	0.00322	54.46	534.32	277.84	619.3	33.6	153.63	613.02	36.13	552.21	614.91	46.59	321.46	79.28	40.95	11.72	9.87	78.79	47.71	34.87	107.53	55.27	51.78
Set_1_contig_653	histone-lysine N-methyltransferase SETMAR-like	Oryctes borbonicus	-6.33	-2.66	0.000151	0.01	6.91	0.03	0.38	0.54	0.82	0.06	0.17	6.26	0.47	0.44	0	1.46	6.47	5.87	1.12	1.98	5.15	16.28	10.8	7.5	11.29	7.38
Set_1_contig_665	serine protease 8	Costelytra zealandica	-11.22	-3.49	0.000596	0.03	15.62	0.58	0.73	0.41	22.7	0.19	0	50.65	6.98	0	0	8.9	23.43	261.82	222.77	0	148.87	146.37	13.98	0	0	90.8
Set_1_contig_681	trypsin-1-like isoform X2	Ignelater luminosus	35.71	5.16	1.77e-13	2.25e-10	16.97	265.21	533.97	563.09	7.23	74.07	447.06	0.44	44.79	410.77	13.55	216.11	7.83	4.17	5.46	1.74	8.23	3.87	0.11	0	10.55	4.66
Set_1_contig_737	fatty acid-binding protein, liver-type-like	Microcaecilia unicolor	-4.04	-2.02	1.56e-05	0.00201	25.55	3.52	9.11	4.19	12.42	2.47	4.96	26.24	10.74	12.15	6.67	10.73	32.04	23.47	13.42	4.36	41.97	48.68	35.5	30.41	79.86	34.41
Set_1_contig_772	---NA---	---NA---	-8.86	-3.15	5.93e-05	0.00567	3.36	0	0.14	0.7	0.48	0	0.09	4.07	0.62	1.69	0	1.01	5.11	1.05	1.81	0	10.44	18.68	7.47	15.13	5.71	7.27
Set_1_contig_780	EcKinase, DUF1679, and/or APH domain containing protein	Anoplophora glabripennis	-4.18	-2.06	7.63e-05	0.00685	23.72	2.3	33.75	5.08	66.77	14.58	12.79	110.87	39.85	23.97	6.96	30.97	146.05	76.34	46.56	22.32	177.93	137.55	81.85	110.91	189.75	109.92
Set_1_contig_957	CUB domain-containing protein	Oryctes borbonicus	11.33	3.5	5.43e-12	4.91e-09	18.81	214.56	151.61	224.99	3.83	145.51	86.89	4.96	69.25	272.43	14.58	109.76	8.12	5.2	9.66	7.22	8.4	13.25	9.81	4.07	3.32	7.67
Set_1_contig_978	---NA---	---NA---	4.98	2.31	1.35e-07	3.89e-05	76.07	324.84	153.53	212.44	16.12	162.3	150.28	31.65	159.65	176.72	23.69	135.21	38.25	28.35	24	5.2	23.97	18.49	17.34	19.44	20.1	21.68
Set_1_contig_1007	4-coumarate--CoA ligase 1-like	Onthophagus taurus	-4.16	-2.06	0.000192	0.01	6	0.81	12.1	5.45	18.5	5.73	4.64	14.02	8.11	3.22	1.07	7.24	124.65	12.58	3.81	4.31	7.04	9.3	5.6	25.67	37.68	25.63
Set_1_contig_1233	Acyltransferase, partial	Oryctes borbonicus	-6.17	-2.63	0.000889	0.04	13.42	0.37	0.13	0.38	4.67	0.6	1.27	88.1	3.04	0.67	2.98	10.51	47.94	6.77	20.4	0.46	83.13	180.1	79.71	31.56	44.51	54.96
Set_1_contig_1261	fatty acid-binding protein, liver-type-like	Onthophagus taurus	-12.06	-3.59	1.69e-06	0.000331	32.32	0.44	1.65	0.54	6.48	0.25	3.89	1.54	1.03	0.4	0.12	4.42	91.73	4.36	7.77	13.61	2.46	1.28	2.07	105.19	130.63	39.9
Set_1_contig_1297	serine protease 7	Costelytra zealandica	-14.85	-3.89	1.07e-06	0.000225	203.58	0.09	0.59	23.85	255.68	6.1	9.85	69.33	52.84	131.73	0.18	68.53	138.49	2422.44	2386.84	37.32	1249.96	40.18	373.6	227.62	931.46	867.54
Set_1_contig_1352	Glutathione S-transferase	Oryctes borbonicus	-5.33	-2.41	0.000261	0.02	30.31	0.6	7.28	4.65	78.97	0.12	6.96	14.52	9.19	1.86	33.6	17.1	105.72	197.26	21.97	27.98	64.7	8.1	20.72	4.38	214.49	73.92
Set_1_contig_1391	Cytochrome P450 4C1	Oryctes borbonicus	-5.92	-2.56	0.00107	0.05	34.54	2.5	4.41	8.09	50.13	1.61	4.73	539.83	28.06	38.42	0.6	64.81	99.05	74.98	169.81	5.56	743.62	656.1	625.81	367.47	318.17	340.06
Set_1_contig_1405	protein drumstick	Nicrophorus vespilloides	4.5	2.17	2.92e-06	0.000529	50.79	174.44	58.87	96.41	3.74	82.59	63.42	7.49	29.07	47.83	7.05	56.52	13.35	5.55	11.18	2.92	11.63	15.56	9.6	8.59	7.26	9.52
Set_1_contig_1407	---NA---	---NA---	-10.73	-3.42	0.000745	0.04	0.43	0.92	0	0	0.37	0.9	0	0	0	0	0	0.24	0	0.59	0.15	22.39	0	0	0	0	1.97	2.79
Set_1_contig_1409	---NA---	---NA---	-13.9	-3.8	0.000195	0.01	0	0	0	0.13	0.3	1.24	0	0	0	0	0	0.15	0	1.08	0.6	11.83	0	0	0	0	3.99	1.94
Set_1_contig_1478	23 kDa integral membrane protein	Oryctes borbonicus	11.7	3.55	2.01e-10	1.37e-07	43.86	940.88	386.22	518.28	77.19	630.29	401.43	16.64	528.23	489.89	112.08	376.82	21.17	45.42	26.65	14.9	9.31	13.57	3.13	82.67	19.66	26.28
Set_1_contig_1532	Transposable element Tcb2 transposase	Camponotus floridanus	6.82	2.77	0.00079	0.04	0.18	0.42	1.1	2.19	0.02	0.58	0.41	0	0.4	1.75	0.18	0.66	0.51	0.11	0.03	0	0	0	0	0.05	0	0.08
Set_1_contig_1576	uncharacterized protein LOC111418975	Onthophagus taurus	-4.21	-2.07	0.000351	0.02	14.98	0.89	3.26	1.44	28.36	10.39	3.52	117.02	18.62	23.19	21.74	22.13	57.88	46.92	55.48	42.83	98.63	102.85	173.93	66.21	88.74	81.5
Set_1_contig_1639	putative serine protease K12H4.7	Onthophagus taurus	-6.68	-2.74	6.81e-05	0.00633	34.96	1.25	2.5	7.72	53.33	2.11	2.35	100.19	6.43	4.76	0.07	19.61	138.06	35.55	119.34	2.17	125	253.99	157.21	92.35	73.01	110.74
Set_1_contig_1651	annexin B9 isoform X2	Onthophagus taurus	6.14	2.62	2.08e-08	7.95e-06	189.9	967.9	563.93	1049.35	487.07	928.07	490.83	85.11	546.75	497.08	177.07	543.92	89.37	67.6	48.67	298.39	47.06	34.36	40.12	87.83	26.79	82.24
Set_1_contig_1737	trehalase isoform X1	Agrilus planipennis	4.78	2.26	4.67e-05	0.00471	20.78	45.28	192.28	507.29	71.58	107	117.23	15.99	29.31	70.01	21.67	108.95	8.98	29.19	31.74	100.74	6.99	8.2	6.59	7.67	1.63	22.41
Set_1_contig_1747	myophilin	Onthophagus taurus	4.29	2.1	3.7e-06	0.000634	334.49	1110.74	738.04	1213.54	456.04	870.67	869.84	98.58	638.07	884.62	226.72	676.49	137	173.79	98.92	188.77	137.04	159.73	47.32	99.12	120.94	129.18
Set_1_contig_1828	sulfotransferase 1C2	Oryctes borbonicus	-30.71	-4.94	3.16e-08	1.14e-05	28.01	0.66	0.24	0.7	0.18	0.11	0.19	0.2	0.8	3.54	6.2	3.71	80.32	0.85	2.66	0.08	38.19	0.2	13.11	34.95	500.52	74.54
Set_1_contig_2038	epididymal secretory protein E1	Onthophagus taurus	-5.6	-2.48	0.00108	0.05	44.29	0.13	0	6.1	14.7	0.12	2.96	33.5	0.26	0.69	0.24	9.36	62.69	36.99	31.78	0.96	62.25	43.77	45.45	40.35	60.21	42.72
Set_1_contig_2083	serine protease 4	Oryctes borbonicus	-43.04	-5.43	9.15e-09	3.99e-06	17.59	0.37	0.6	0.29	0.52	0.46	0.16	0.25	0.39	0.68	0.18	1.95	41.02	0.54	0.63	15.7	0	0	0.09	352.73	157.01	63.08
Set_1_contig_2091	serine protease 4	Oryctes borbonicus	-32.6	-5.03	4.39e-06	0.000733	3.04	0	0.4	0.3	0	0.37	0	0.09	0	0.09	0	0.39	0.35	0	0	3.72	0	0	0	1.24	67.57	8.1
Set_1_contig_2098	sulfotransferase family cytosolic 1B member 1-like	Oryctes borbonicus	-4.91	-2.3	0.000451	0.02	66.11	4.01	2.88	5.79	46.68	1.26	5.89	123.36	20.95	19.49	0.55	27	80.25	64.97	97.96	7.57	141.2	239.09	137.96	126.57	103.21	110.98
Set_1_contig_2174	proton-coupled folate transporter-like	Oryctes borbonicus	5.17	2.37	5.85e-05	0.00561	9.76	29.97	16.82	30.61	0.53	1.09	15.04	2.47	24.82	15	1.83	13.45	7.66	0.33	0.59	0.13	2.09	2.07	1.94	2.72	1.79	2.15
Set_1_contig_2468	D-aspartate oxidase	Oryctes borbonicus	-4.82	-2.27	5.65e-05	0.00547	6.12	0.86	3.11	1.65	3.45	0.88	5.44	18.26	1.74	4.09	0.6	4.2	5.66	14.43	4.87	1.08	20.97	12.38	22.09	18.84	46.49	16.31
Set_1_contig_2496	aldose reductase-like	Oryctes borbonicus	-6.8	-2.77	3.8e-05	0.00397	48.44	1.57	2.15	3.96	26.56	0.93	0.49	110.93	4.43	1.61	15.05	19.65	122.96	56.55	68.29	3.81	90.6	197.44	292.51	74.38	108.28	112.76
Set_1_contig_2594	glyoxylate reductase/hydroxypyruvate reductase-like isoform X1	Oryctes borbonicus	5.22	2.38	5.26e-06	0.000851	196.63	978.74	755.47	1122.72	112.9	432.92	489.33	91.62	544.54	439.19	47.93	473.82	55.24	55.99	51.52	14.11	109.97	180.56	58.87	41.51	57.92	69.52
Set_1_contig_2632	---NA---	---NA---	4.77	2.26	2.24e-06	0.000422	96.91	473.74	402.03	548.47	67.5	495.06	374.02	47.39	276.74	652.4	76.62	319.17	114.2	45.05	72.55	138.05	41.34	29	24.79	44.98	19.24	58.8
Set_1_contig_2826	rab3 GTPase-activating protein catalytic subunit	Onthophagus taurus	10.21	3.35	2.69e-10	1.76e-07	16.41	129.05	66.44	358.02	18.28	55.9	92.1	5.71	98.51	350.35	34.03	111.35	10.9	5.55	7.87	19.9	6.69	5.75	7.77	7.99	11.32	9.3
Set_1_contig_2920	---NA---	---NA---	12.6	3.66	0.00102	0.04	0	56.97	18.56	0.23	0	1.4	0	0	0.23	0.2	0.28	7.08	0	0	3.26	1.16	0	0	0	0	0	0.49
Set_1_contig_2987	---NA---	---NA---	-12.37	-3.63	4.25e-10	2.6e-07	4.41	0.65	2.08	1.59	6.13	2.88	11.56	5.62	4.27	26.82	10.8	6.98	4.6	115	133.61	37.61	12.81	55.23	14.62	283.77	4.08	73.48
Set_1_contig_3051	---NA---	---NA---	11.35	3.5	1.96e-10	1.36e-07	68.99	412.87	460.17	663.84	8.14	322.8	371.38	31.35	383.26	392.82	16.7	284.76	45.8	9.55	7.78	2.67	20.14	23.4	20.64	9.79	34.68	19.38
Set_1_contig_3104	proton-coupled amino acid transporter 4-like isoform X3	Oryctes borbonicus	-8.41	-3.07	2.26e-05	0.00265	5.23	0.06	0.53	0.29	2.73	0.98	0.05	19.27	0.23	1.06	0.07	2.77	21.74	5.86	8.32	0.84	29.22	39.82	33.5	29.58	11.98	20.1
Set_1_contig_3107	UDP-glucuronosyltransferase 2C1-like	Oryctes borbonicus	9.24	3.21	9.46e-13	9.89e-10	16.44	161.58	100.06	119.24	9.35	143.33	84.69	6.5	80.74	82.28	34.03	76.2	4.96	4.8	3.79	21.34	5.1	3.88	5.02	6.86	8.31	7.12
Set_1_contig_3290	gamma-glutamyl hydrolase-like	Onthophagus taurus	-4.54	-2.18	0.000314	0.02	108.86	1.09	3.41	6.47	89.46	0.85	18.27	20.82	10.51	8.06	3.86	24.7	93.84	51.42	34.9	8.69	48.2	81.13	128.04	140.92	196.76	87.1
Set_1_contig_3316	beta-1,3-glucan-binding protein-like	Onthophagus taurus	12.26	3.62	2.37e-13	2.94e-10	9.85	79.32	71.47	86.5	3.11	40.55	50.04	1.54	38.76	54.18	15.19	40.96	4.13	1.64	2.37	1.3	1.84	1.99	1.25	2.12	6.42	2.56
Set_1_contig_3366	glucose dehydrogenase [FAD, quinone]-like	Onthophagus taurus	-6.76	-2.76	2.56e-05	0.00291	1.37	0	1.12	0.93	4.55	0.63	6	5.42	2.08	2.94	0.21	2.3	13.45	6.69	2.86	0.61	9.43	27.19	4.68	5.05	35.85	11.76
Set_1_contig_3603	melanization-related protein	Oryctes borbonicus	-9.8	-3.29	0.000654	0.03	6.7	0.19	0	0.4	0	0	15.85	8.19	17.74	2.45	0.31	4.71	41	0	0	4.64	22.71	0.35	4.07	304.76	13.17	43.41
Set_1_contig_3741	uncharacterized protein LOC111413374	Onthophagus taurus	-5.61	-2.49	0.000272	0.02	0.56	0.71	1.52	1.37	1.7	0.7	9.89	2.38	1.97	4.67	0.61	2.37	1.21	2.16	7.41	0.09	6.09	40.71	26.8	3.56	2.59	10.07
Set_1_contig_3852	---NA---	---NA---	12.84	3.68	2.18e-11	1.83e-08	12.81	24.74	148.91	325.73	9.98	22.16	72.71	5.58	25.22	44.08	23.16	65.01	2.5	7.62	4.92	13.06	0.84	2.86	2.37	3.73	3.1	4.56
Set_1_contig_3951	tubulin beta chain-like	Onthophagus taurus	9.36	3.23	1.12e-10	8.23e-08	3.83	22.59	47.42	18.75	4.28	37.81	34.35	1.4	25.98	31.09	4.48	21.09	2.13	1.66	1.72	1.98	0.66	3.97	1.89	1.87	0.46	1.82
Set_1_contig_3971	glucosylceramidase-like	Onthophagus taurus	-7.38	-2.88	0.000289	0.02	6.68	0.84	0.39	0.62	1.17	0.07	0.13	103.53	1.48	0.97	4.25	10.92	17.13	14.78	30.66	11.44	142.03	183.93	157.75	43.41	42.69	71.54
Set_1_contig_4074	fatty-acid amide hydrolase 2-A-like	Oryctes borbonicus	-6.97	-2.8	7.17e-05	0.00657	1.97	0.03	0.17	0.24	22.15	0.22	1.3	0.83	2.96	1.78	0.04	2.88	17.34	27.96	10.57	10.74	12.22	1.34	6.04	22.11	44.88	17.02
Set_1_contig_4136	glutathione S-transferase D2-like isoform X3	Ignelater luminosus	-4.55	-2.18	0.000482	0.03	18.45	3.21	6.05	4.36	3.1	0.17	1.03	33.71	1.76	5.03	1.03	7.08	27.93	8.1	8.7	1.67	43.13	73.35	27.01	16.49	26.84	25.91
Set_1_contig_4196	vascular endothelial growth factor A-A	Oryctes borbonicus	21.86	4.45	2.22e-16	4.54e-13	4.93	40.96	52.36	104.95	1.32	37.82	93.99	1.19	19.66	106.44	15.91	43.59	0.65	0.46	0.46	3.51	1.42	2.16	2.3	1.23	2.34	1.61
Set_1_contig_4242	carboxypeptidase B-like	Onthophagus taurus	-21.02	-4.39	1.55e-06	0.00031	9.52	0	0.27	0	0	0	0	11.15	1.29	0.57	0	2.07	0.98	20.24	43.75	0.19	33.27	50.72	41.96	5.79	111.37	34.25
Set_1_contig_4272	Fibronectin domain-containing protein	Onthophagus taurus	12.51	3.65	1.16e-07	3.42e-05	135.88	60.5	355.56	605.7	3.57	46.76	368.33	2.74	337.8	172.18	12.26	191.03	12.25	14.21	2.28	1.21	55.43	12.22	1.15	1.97	13.63	12.71
Set_1_contig_4284	alkaline phosphatase-like	Onthophagus taurus	-6.87	-2.78	0.000257	0.02	41.18	0.37	0.56	0.27	69.47	0.04	2.08	41.48	13.95	33.1	0.63	18.47	13.64	59.68	131.13	10.12	275.65	259.15	145.62	26.74	27.66	105.49
Set_1_contig_4289	Hypothetical predicted protein	Onthophagus taurus	-5.79	-2.53	0.000524	0.03	5.82	0	1.05	0.12	1.57	3.46	2.67	0.4	0	0	0	1.37	6.69	4.51	1.9	1.66	4.32	1.81	15.52	7.3	9.89	5.96
Set_1_contig_4305	---NA---	---NA---	-44.97	-5.49	3.46e-06	0.000602	0	0	0.51	0	0	0	0	0	0	0	0	0.05	12.15	0	0	0	0	0	8.48	0.11	0	2.31
Set_1_contig_4322	---NA---	---NA---	-5.53	-2.47	1.4e-06	0.000283	14.83	4.74	5.99	4.75	8.56	7.31	4.83	21.81	3.62	3.79	0.49	7.34	22.22	27.13	21.99	3.85	26.49	95.61	56.64	31.36	4.7	32.22
Set_1_contig_4377	inositol oxygenase	Oryctes borbonicus	-9.13	-3.19	1.48e-08	6.07e-06	18.65	1.13	8.4	3.51	17.97	46.35	14.18	72.14	17.44	16.66	2.01	19.86	67.28	52.79	143.14	13.01	69.73	476.32	77.36	220.44	122.53	138.07
Set_1_contig_4447	G protein-activated inward rectifier potassium channel 3-like isoform X1	Onthophagus taurus	11.4	3.51	6.8e-08	2.18e-05	0.82	12.99	9.78	38.12	0.63	4.98	3.22	0.29	2.25	30.03	0.79	9.45	0.77	0.94	0.68	3.8	0.27	0.18	0.29	0.26	0.04	0.8
Set_1_contig_4454	peritrophic matrix protein 2-C	Tribolium castaneum	4.02	2.01	0.000332	0.02	121.8	61.75	355.81	590.23	31.81	87.92	310.31	9.06	71.71	59.72	12.52	155.7	39.12	66.73	48.55	2.69	16.24	16.62	34.02	3.46	48.98	30.71
Set_1_contig_4544	probable serine/threonine-protein kinase clkA	Onthophagus taurus	7.74	2.95	5.32e-08	1.76e-05	12.68	79.81	41.25	68.17	2.18	44.41	14.21	0.51	41.08	40.9	3.13	31.67	11.32	3.03	3.84	0.82	2.44	1.35	1.69	2.44	2.84	3.31
Set_1_contig_4564	natterin-4-like isoform X2	Ignelater luminosus	16.45	4.04	1.27e-11	1.12e-08	71.09	887.76	324.12	552.63	4.75	140.31	297.35	9.31	279.12	380.54	13.61	269.14	13.51	10.4	7.75	4.08	13.85	13.42	10.59	13.47	25.68	12.53
Set_1_contig_4601	putative phosphoenolpyruvate synthase isoform X1	Onthophagus taurus	-4.58	-2.19	0.00046	0.03	70.29	0.48	9.65	7.88	59.46	2.46	8.93	102.71	11.89	7.53	2.2	25.77	94.58	45.23	71.52	3.26	141.77	160.13	162.62	66.42	131.9	97.49
Set_1_contig_4618	---NA---	---NA---	-5.67	-2.5	0.000492	0.03	13.05	0.53	1.14	0.56	18.92	0.79	1.47	60.51	2.76	3.57	0	9.39	49.04	24.07	32.26	1.69	91.02	74.83	59.85	20.9	59.36	45.89
Set_1_contig_4674	X-linked interleukin-1 receptor accessory protein-like 2	Tribolium castaneum	7.77	2.96	8.28e-09	3.64e-06	41.45	245.75	155.35	215.02	15.1	183.52	147.79	7.6	128.29	170.23	94.21	127.66	7.55	6.82	11.37	71.63	11.89	8.63	4.04	4.59	12.57	15.46
Set_1_contig_4677	peptidoglycan-recognition protein LB-like	Protaetia brevitarsis	5.31	2.41	4.96e-07	0.000116	54.09	49.03	85.19	111.82	14.15	25.69	235.64	9.59	175.12	130.77	34.97	84.19	29.87	7.79	8.14	5.57	5.67	4.89	21.37	17	19.17	13.27
Set_1_contig_4691	Integrin alpha-PS3-like Protein	Oryctes borbonicus	4.18	2.06	3.74e-05	0.00392	80.57	275.32	116.61	177.82	32.44	329.12	143.24	31.34	71.5	147.46	7.62	128.46	39.63	42.73	43.63	9.63	25.44	13.07	20.01	22.7	3.2	24.45
Set_1_contig_4740	---NA---	---NA---	-5.34	-2.42	0.000482	0.03	4.16	2.38	1.44	1.27	1.23	2.76	3.73	57.81	4.02	4.31	1.56	7.7	5.87	3.22	3.27	1.13	64.92	131.26	67.48	23.48	8.84	34.39
Set_1_contig_4746	CUB domain-containing protein	Oryctes borbonicus	5.25	2.39	3.2e-06	0.000567	3.51	15	12.96	21.86	0.91	5.32	5.9	1.57	7.32	8.7	3.19	7.84	0.92	1.03	0.31	0.29	1.61	2.78	0.78	1.12	1.39	1.14
Set_1_contig_4799	myrosinase 1-like	Agrilus planipennis	-8.12	-3.02	0.000205	0.01	1.58	0.12	0	0.37	0.19	0.23	0.21	0.22	0	0.22	0	0.28	7.13	0.57	0.34	7.21	0	0.22	0	3.45	0.71	2.18
Set_1_contig_4813	phosphotransferase	Oryctes borbonicus	6.19	2.63	1.77e-08	6.91e-06	6.28	47	28.48	36.14	3.26	52.12	18.98	1.64	6.9	12.99	3.17	19.72	3.57	1.82	1.58	2.73	1.71	3.79	2.83	2.62	1.37	2.45
Set_1_contig_5077	---NA---	---NA---	13.21	3.72	1.02e-05	0.00143	0.1	3.17	1.99	0.53	0.32	0.45	1.57	0.09	0	1.7	0.06	0.91	0.09	0.14	0	0.15	0	0	0	0.09	0	0.05
Set_1_contig_5086	enoyl-CoA delta isomerase 2, mitochondrial-like	Eurytemora affinis	-4.41	-2.14	0.000119	0.00959	6.82	1.03	1.78	0.94	12.8	0.38	10.14	9.6	4.66	4.58	1.32	4.91	16.62	34.66	6.29	9.35	27.1	9.16	12.36	37.18	17.44	18.91
Set_1_contig_5142	phospholipase A2-like	Oryctes borbonicus	-7.06	-2.82	2.77e-05	0.00311	119.22	0.91	3.56	2.39	56.19	1.2	3.29	33.71	78.42	83.13	0.29	34.75	145.98	41.19	75.84	254.42	96.22	135.8	87.21	340.06	640.64	201.93
Set_1_contig_5150	kynurenine/alpha-aminoadipate aminotransferase, mitochondrial	Oryctes borbonicus	6.58	2.72	5.25e-05	0.00517	2.78	235.92	37.4	11.87	18.77	288.12	18.32	12.31	1.98	17.67	0.93	58.73	17.63	0.61	2	0.93	1.09	7.69	2.55	4.26	15.16	5.77
Set_1_contig_5155	integrin beta-PS	Oryctes borbonicus	4.36	2.13	2.62e-05	0.00296	57.57	194.43	75.6	186.39	63.01	316.01	169.75	38.59	82.85	181.01	4.57	124.53	32.2	41.23	42.83	10.9	22.07	16.25	15.7	22.77	1.7	22.85
Set_1_contig_5178	septin-2 isoform X1	Nicrophorus vespilloides	4.04	2.01	0.000724	0.03	2.56	3.77	2.88	8.38	0.95	3.93	5.05	0.69	3.91	4.24	0.42	3.34	1.99	0.83	0.52	0.25	0.32	0.79	0.6	0.61	0.11	0.67
Set_1_contig_5227	serine protease inhibitor 88Ea-like isoform X1	Oryctes borbonicus	6.68	2.74	5.19e-09	2.37e-06	16.77	163.4	154	284.27	57.6	118.46	96.68	11.81	61.88	199.22	14.06	107.1	19.6	29.13	15.52	15.4	9.86	5.59	5.14	14.82	6.74	13.53
Set_1_contig_5234	---NA---	---NA---	-4.56	-2.19	0.000348	0.02	28.61	2.65	16.94	7.45	19.66	1.3	1.98	13.92	7.11	9.02	0.7	9.94	23.24	16.46	22.76	0.64	19.56	18.92	34.05	20.06	150.21	33.99
Set_1_contig_5357	proton-coupled folate transporter isoform X3	Onthophagus taurus	-4.67	-2.22	1.02e-05	0.00142	36.15	5.36	21.62	10.66	36.69	5.51	5.35	105.43	16.67	21.61	10.63	25.06	69.9	82.05	81.83	22.76	179.46	107.82	159.4	148.56	70.57	102.48
Set_1_contig_5370	transposable element tc3 transposase	Camponotus floridanus	11.55	3.53	7.71e-10	4.26e-07	1.28	9.46	12.9	6.24	0.52	7.03	4.45	0.67	1.91	14.72	0.45	5.42	0.68	0.39	0.59	0.34	0.28	0.26	0.38	0.19	0.28	0.38
Set_1_contig_5461	peritrophin-1-like	Anoplophora glabripennis	131.78	7.04	3.67e-08	1.28e-05	0.44	0.7	8.1	14.59	0	4.26	4.56	0	4.84	0.64	1.13	3.57	0	0	0	0.09	0	0	0	0	0	0.00984
Set_1_contig_5471	---NA---	---NA---	7.93	2.99	4.29e-08	1.48e-05	13.53	82.7	77.19	158.34	3.05	82.42	51.31	3.14	15.46	58.05	1.89	49.73	3.59	6.23	6.74	0.76	1.85	2.69	4.52	6.57	9.37	4.7
Set_1_contig_5501	DNA-binding protein SATB1 isoform X1	Onthophagus taurus	-7.49	-2.9	8.1e-05	0.0072	2.54	0.28	0.2	0.29	0.3	0.09	0	5.57	0.38	1.1	4.35	1.37	2.57	4.52	3.91	64	5.93	7.27	10.36	2.77	0	11.26
Set_1_contig_5547	CLIP domain-containing serine protease 2-like	Temnothorax curvispinosus	19.76	4.3	2.07e-10	1.39e-07	0.74	8.85	8.2	24.08	6.54	13.74	6.78	0.24	4.46	72.87	2.51	13.55	0.36	0.5	1.5	0.3	0.13	0.12	0.12	0.85	0.9	0.53
Set_1_contig_5566	hypothetical protein AMK59_5067, partial	Oryctes borbonicus	10.57	3.4	3.05e-09	1.5e-06	10.71	158.44	158.16	165.03	7.7	27.77	266.78	8.17	123.18	128.33	32.76	98.82	10.92	8.88	2.12	1.82	2.37	0.98	1.87	9.7	25.72	7.15
Set_1_contig_5600	3-oxoacyl-[acyl-carrier-protein] reductase FabG-like isoform X1	Trachymyrmex zeteki	-6.32	-2.66	2.08e-06	0.000399	0.44	0.19	1.14	0.39	3.51	3.38	0.85	1.73	1.64	1.74	0.63	1.42	19.9	2.57	0.27	8.52	4.71	7.76	3.13	12.82	7.59	7.47
Set_1_contig_5634	uncharacterized protein LOC108907258 isoform X1	Anoplophora glabripennis	5.93	2.57	1.53e-08	6.17e-06	1.99	16.88	13.39	28.85	2.77	17.58	17.48	1.41	8.62	26.98	6.76	12.97	0.73	2.4	2.98	5.14	1.16	0.59	1.11	1.33	1.72	1.91
Set_1_contig_5919	chemosensory protein 8	Anomala corpulenta	4.02	2.01	0.000303	0.02	4.46	59.35	14.76	18.41	1.27	11.07	53.3	2.64	25.52	37.58	4.63	21.18	2.36	1.03	1.14	0.65	5.87	3.94	9.13	4.83	7.53	4.05
Set_1_contig_5936	phospholipase A1-like	Onthophagus taurus	-5.68	-2.51	7.18e-06	0.00107	1.15	3.4	1.48	1.94	2.95	3.44	1.68	8.81	1.61	2.42	8.63	3.41	4.08	2.09	1.41	5.77	8.53	56.47	37.39	8.03	8.83	14.73
Set_1_contig_5947	regucalcin isoform X2	Oryctes borbonicus	-4.43	-2.15	0.000131	0.01	16.62	3.49	8.81	9.48	12.49	2.77	6.06	47.5	4.06	3.11	3.78	10.74	37.23	10.92	12.59	1.36	37.6	75.98	34.34	44.67	85.32	37.78
Set_1_contig_5983	serine protease inhibitor 3-like	Eufriesea mexicana	12.24	3.61	8.3e-08	2.59e-05	1.81	22.72	47.39	37.56	1.3	8.43	110.85	1.55	22.12	41.07	7.78	27.51	1.89	1.43	0.1	1.92	0	0.57	0.13	10.42	0.9	1.93
Set_1_contig_5998	cysteine sulfinic acid decarboxylase	Oryctes borbonicus	188.09	7.56	0	0	2.7	231.24	113.46	249.79	5.36	93.25	107.17	1.39	61.2	123.57	4.29	90.31	0.54	0.23	0.33	0.67	0.24	0.58	0.09	0.55	0.24	0.39
Set_1_contig_6032	juvenile hormone epoxide hydrolase 1	Ignelater luminosus	-4.04	-2.01	0.000687	0.03	57.29	22.61	19.5	6.93	45.18	4.71	3.03	76.5	5.41	11.1	0.31	22.96	65.65	65.13	75.15	1.85	92.78	112.81	174.97	13.98	81.76	76.01
Set_1_contig_6061	serine protease snake-like	Agrilus planipennis	23.01	4.52	6.97e-13	7.75e-10	7.19	343.43	296.25	376.23	2.55	31.88	261.72	2.98	277.04	166.49	28.36	163.1	19.85	1.91	2.99	2.36	6.14	0.73	1.33	10.7	7.83	5.98
Set_1_contig_6077	serine protease easter-like	Oryctes borbonicus	4.12	2.04	2.13e-06	0.000407	10.11	72.31	102.51	116.11	26.97	35.57	129.31	13.23	48.66	59.61	40.17	59.51	14.4	7.03	13.73	28.04	3.84	4.41	3.77	23.76	14.74	12.64
Set_1_contig_6127	receptor-type tyrosine-protein phosphatase F-like	Oryctes borbonicus	7.38	2.88	3.53e-09	1.66e-06	43.58	135.92	84.91	163.98	10.87	124.02	118.13	15.16	25.69	107.21	1.93	75.58	15.21	7.52	7.1	1.71	11.3	6.85	8.72	10.5	3.43	8.04
Set_1_contig_6147	actin-binding protein IPP	Onthophagus taurus	4.99	2.32	2.38e-08	8.95e-06	46.97	255.98	121.79	167.67	53	173.5	215.54	19.12	104.77	167.98	35.84	123.83	23.62	28.61	25.43	33.79	13.66	13.61	13.37	22.53	12.9	20.83
Set_1_contig_6296	---NA---	---NA---	-4.18	-2.06	0.000267	0.02	3.94	0.48	3.12	2.45	4.58	1.25	4.48	7.86	0.08	1.12	0.04	2.67	6.25	5.68	4.68	0.71	14.91	15.54	15.61	14.66	4.78	9.2
Set_1_contig_6448	AT-rich interactive domain-containing protein 1A-like	Onthophagus taurus	5.72	2.52	1.07e-06	0.000225	50.92	25.51	177.3	127.15	19.22	68.41	151.23	40.46	27.44	63.18	1.31	68.38	13.87	4.56	18.08	1.29	14.7	9.53	5.5	19.93	1.4	9.87
Set_1_contig_6526	leukotriene A-4 hydrolase isoform X2	Ignelater luminosus	-5.68	-2.51	7.91e-05	0.00708	6.99	1.76	2.74	3.06	1.08	1.4	2.29	11.1	0.49	0.74	0.7	2.94	4.82	1.62	0.71	0.21	22.01	28.52	27.92	12.36	19.72	13.1
Set_1_contig_6559	---NA---	---NA---	-6.08	-2.6	0.000986	0.04	4.96	0	0.31	0.41	0.23	0.19	0.25	0.18	1.01	0.44	0.56	0.78	3.23	8.81	1.68	0.44	0.29	0.18	0.18	0.54	15.95	3.48
Set_1_contig_6565	alpha-tocopherol transfer protein-like	Oryctes borbonicus	-5.74	-2.52	5.02e-06	0.000828	5.89	0.24	1.7	1.49	8.31	0.94	11.68	6.37	4.04	4.75	0.83	4.2	21.13	23	9.35	5.29	6.63	1.98	6.96	26.02	69.81	18.91
Set_1_contig_6616	---NA---	---NA---	4.52	2.18	2.31e-07	6.24e-05	30.11	90.12	51.89	88.32	4.15	50.79	42.76	8.24	36.24	88.9	12.81	45.85	11.77	6.58	6.81	5.32	8.2	8.53	9.91	10.71	5.38	8.14
Set_1_contig_6687	---NA---	---NA---	-8.59	-3.1	1.51e-06	0.000304	0.19	0.3	0.11	0.1	0.48	0	0.09	0.27	0	0.18	0.06	0.16	1.75	1.81	0.38	0.45	1.87	1.82	0.92	1.68	0.39	1.23
Set_1_contig_6703	uncharacterized peptidase C1-like protein F26E4.3	Oryctes borbonicus	4.88	2.29	4.7e-08	1.61e-05	6	22.68	26	40.4	3.35	12.25	19.53	3.11	8.62	15.59	9.11	15.15	3.69	2.22	1.17	3.88	1.89	1.53	2.56	4.42	2.14	2.61
Set_1_contig_6708	leucine-rich repeat protein	Photinus pyralis	21.44	4.42	1.22e-15	2.21e-12	9.44	84.52	475.31	562.8	78.58	108.22	173.66	2.66	38.64	148.48	11.4	153.97	7.94	7.93	4.18	8.77	6.23	5.72	2.32	4.86	6.15	6.01
Set_1_contig_6771	Neural Wiskott-Aldrich syndrome protein	Ignelater luminosus	12.78	3.68	2.03e-14	2.9e-11	11.61	126.23	69	100.38	3.5	62.77	85.52	5.25	52.19	75.37	12.8	54.97	7.02	1.85	2.29	2.66	3.34	2.36	1.86	3.65	5.59	3.4
Set_1_contig_6778	synaptic vesicle glycoprotein 2C-like	Oryctes borbonicus	-10.95	-3.45	1.56e-05	0.00201	0.31	0	0	0	1.13	0.08	0	0.33	0	0.11	0.08	0.18	3.54	0.85	0.12	1.41	2.42	0	4.36	3.1	0.88	1.85
Set_1_contig_6811	serine protease 7-like	Oryctes borbonicus	6.53	2.71	2.83e-08	1.03e-05	3.67	20.63	38.56	30.49	2.03	12.4	4.28	2.32	11.39	13.48	10.62	13.62	2.11	1.93	1.48	0.85	1.57	2.47	1.37	1.44	1.79	1.67
Set_1_contig_6833	---NA---	---NA---	-12.86	-3.68	1.58e-06	0.000314	0.45	0	1.69	0	1.01	0	0.14	1.16	0.49	0.44	0.2	0.51	5.72	0.15	0.46	0.6	2.35	3.05	2.35	33.62	4.72	5.89
Set_1_contig_7246	---NA---	---NA---	10.76	3.43	5.18e-08	1.74e-05	10.71	30.79	36.79	56.24	0.9	7.38	4.17	2.19	18.17	9.17	0.82	16.12	2.22	1.08	0.54	0.21	0.97	0.78	1.7	0.93	2.24	1.19
Set_1_contig_7456	---NA---	---NA---	23.41	4.55	1.09e-06	0.000227	0.37	4.18	1.79	0.94	0	0.38	0.24	0.05	0.17	7.34	0	1.41	0	0.16	0.05	0.08	0.05	0	0	0.05	0	0.05
Set_1_contig_7501	---NA---	---NA---	5.41	2.44	3.85e-06	0.000653	7.9	17.41	10.17	25.8	2.25	17.46	13.56	0.68	15.13	35.79	21.65	15.25	3.16	0.85	2	3.16	1.76	1.77	1.93	2.09	3.69	2.27
Set_1_contig_7603	hypothetical protein AMK59_1119, partial	Oryctes borbonicus	5.7	2.51	3.85e-05	0.00399	0.4	15.91	5.04	13.99	0.76	2.51	6.58	0.77	1.98	14.84	0.34	5.74	1.37	0.71	0.25	0.76	0.73	0.29	1.08	1.89	0.37	0.83
Set_1_contig_7605	acidic mammalian chitinase-like	Onthophagus taurus	-5.35	-2.42	1.71e-05	0.00216	24.05	2.66	8.12	17.36	19.88	5.67	5.85	64.3	11.87	12.79	0.24	15.71	38.38	36.6	54.5	2.91	97.18	129.29	99.9	30.67	123.1	68.06
Set_1_contig_7750	titin-like isoform X2	Oryctes borbonicus	4.65	2.22	1.4e-06	0.000283	8.4	43.85	31.12	50.63	3.99	54.25	35.13	7.08	23.58	39.63	2.35	27.27	7.71	4.44	4.91	1.15	6.68	5.06	4.58	2.93	3.67	4.57
Set_1_contig_7761	UDP-glucuronosyltransferase 2B15-like	Oryctes borbonicus	-4.33	-2.11	0.000775	0.04	15.69	2.27	9.35	11.59	40.55	1.42	9.38	125.71	8.86	7.74	0.15	21.15	25.43	95.91	55.53	6.19	162.41	127.14	157.86	69.53	33.18	81.46
Set_1_contig_7771	Putative 115 kDa protein in type-1 retrotransposable element R1DM-like Protein	Dendroctonus ponderosae	11.2	3.49	0.000758	0.04	5.74	18.62	13.54	10.64	0	0	0	0	0.6	1.92	0.3	4.67	2.91	0	0.11	0	0	0	0	0	0	0.34
Set_1_contig_7777	---NA---	---NA---	4.82	2.27	0.000977	0.04	1.29	1.5	4.22	8.3	0.27	0.81	2.07	0.31	0.92	1.18	0.04	1.9	0.88	0.2	0.2	0.21	0.6	0.06	0.69	0.06	0.07	0.33
Set_1_contig_7795	leucine-rich repeat-containing protein 15-like	Photinus pyralis	4.96	2.31	5.34e-06	0.000858	19.38	39.41	60.28	88.15	4.33	4.59	53.25	7.97	40.44	76.01	3.77	36.14	10.76	2.9	3.45	1.55	7.72	6.51	4.37	8.26	7.41	5.88
Set_1_contig_8011	---NA---	---NA---	5.73	2.52	0.000209	0.01	2.3	6.62	2.45	6.24	0.75	11.32	3.05	0.25	1.12	4.94	0.09	3.56	0.87	0.26	0.13	0.1	0.53	0.37	0.62	1.27	0	0.46
Set_1_contig_8153	protein takeout-like	Photinus pyralis	-7.3	-2.87	0.000155	0.01	19.21	0.87	0.5	0.21	115.46	0.4	44.95	25.02	12.59	5.64	0.26	20.47	52.83	238.88	42.92	16.59	137.68	7.61	137.69	126.81	338.45	122.16
Set_1_contig_8233	nitric oxide synthase, salivary gland isoform X1	Onthophagus taurus	9.42	3.24	2.35e-08	8.93e-06	2.69	16.4	3.68	11.88	0.41	2.91	1.21	0.33	1.03	39.64	2.51	7.52	1.12	0.27	0.38	1.02	0.86	0.56	0.61	0.65	0.41	0.65
Set_1_contig_8286	E3 ubiquitin-protein ligase sina	Cryptotermes secundus	5.33	2.41	8.69e-05	0.00754	2.28	2.41	2.61	4.54	0.27	3.12	3.04	0.27	5.58	7.39	0.07	2.87	0.8	0.25	0.54	0.06	0.41	0.86	0.21	0.46	0.26	0.43
Set_1_contig_8295	probable salivary secreted peptide	Oryctes borbonicus	6.08	2.6	2.67e-07	7.06e-05	36.84	355.23	995.26	224.93	223.76	134.29	250.08	26.93	159	181.15	91.22	243.52	46.07	44.64	19.16	32.5	19.58	13.9	7.99	24.52	84.41	32.53
Set_1_contig_8385	cytochrome P450 18a1	Oryctes borbonicus	-5.43	-2.44	0.000138	0.01	2.23	0.82	0.38	3.34	0.38	0.81	3.47	7.83	3.42	2.26	1.06	2.36	16	0.9	0.68	1.96	6.96	17.12	12.42	40.26	3.03	11.04
Set_1_contig_8386	smoothelin-like protein 1	Asbolus verrucosus	4.89	2.29	2.52e-06	0.000463	34.74	117.1	38.37	140.87	2.84	29.18	102.45	6.24	27.87	135.24	24.17	59.92	22.59	2.94	3.49	10.11	9.91	13.92	6.97	11.64	6.57	9.79
Set_1_contig_8442	---NA---	---NA---	-4.94	-2.3	0.00104	0.04	1.21	0	0.25	0.24	1.39	0.46	1.92	0.42	0.72	1.38	0.07	0.74	3.44	0.78	0.11	1.15	3.21	0.21	3.45	15.05	1.04	3.16
Set_1_contig_8450	hypothetical protein AMK59_1142, partial	Oryctes borbonicus	-8.8	-3.14	8.88e-08	2.75e-05	16.77	0.98	6.76	1.15	3.31	8.94	15.93	1.79	0.68	0.8	3.45	5.51	37.36	18.09	11.33	7.38	15.94	8.09	50.73	19.86	139.24	34.22
Set_1_contig_8478	---NA---	---NA---	233.2	7.87	7.4e-06	0.00109	0	0	0	0	0	21.84	0	0	18.62	0	0	3.68	0	0	0	0	0	0	0	0	0	0
Set_1_contig_8560	uncharacterized protein LOC116163027	Photinus pyralis	11.05	3.47	1.22e-07	3.55e-05	1.98	6.43	27.3	51.72	1.28	5.39	13.13	0.88	8.34	19.71	0.83	12.46	0.45	1.69	0.46	0.61	1.59	1.03	0.6	1.81	0.16	0.93
Set_1_contig_8580	4-coumarate--CoA ligase 1-like	Oryctes borbonicus	-4.92	-2.3	6.32e-05	0.00593	3.08	0.97	1.36	2.03	3.19	0.43	1.68	1.28	1.55	1.85	0.74	1.65	6.83	5.01	0.97	4	2.99	0.12	4.19	9.44	23.72	6.36
Set_1_contig_8591	---NA---	---NA---	-4.88	-2.29	5.39e-06	0.000863	6.13	2.02	1.62	1.31	5.77	5.83	1.93	8.77	0.44	1.53	0.43	3.25	7.85	20.75	18.02	3.87	9.6	17.91	20.24	16.38	2.28	12.99
Set_1_contig_8607	pathogenesis-related protein 5-like	Oryctes borbonicus	4.77	2.25	1.91e-05	0.00234	36.52	263.14	430.81	738.98	35.27	178.11	212.76	10.3	106.21	162.11	46.81	201.91	34.8	21.36	12.75	15.21	12.98	30.29	20.91	36.56	98.69	31.51
Set_1_contig_8648	galectin-9-like isoform X2	Oryctes borbonicus	-18.32	-4.2	1.74e-05	0.00219	8.66	0.5	1.2	1.05	0.1	0.37	0.65	0	0.13	0.46	0	1.19	33.2	0	0	18.13	0	0	0	53.59	46.77	16.85
Set_1_contig_8668	probable basic-leucine zipper transcription factor E isoform X1	Eufriesea mexicana	4.23	2.08	6.78e-05	0.00632	5.1	28.93	146.22	30.48	5.21	25	85.86	8.2	18.55	35.3	110.48	45.39	4.63	2.61	3.55	35.07	2.25	7.38	3.8	8.5	17.95	9.53
Set_1_contig_8731	---NA---	---NA---	-13.75	-3.78	1.33e-06	0.000274	0.46	0	0	0.17	2.57	0.48	0.14	2.93	0	0.44	0	0.65	4.46	2	6.18	0.12	12.53	22.22	14.59	4.82	1.28	7.58
Set_1_contig_8851	---NA---	---NA---	6.25	2.64	0.000112	0.00911	2.14	16.21	1.67	2.13	0.51	0.63	2.46	0.37	0.24	1.27	0.34	2.54	0.8	0.39	0.56	0.22	0.23	0.26	0.16	0.27	0	0.32
Set_1_contig_8879	HIG1 domain family member 1A, mitochondrial isoform X3	Agrilus planipennis	5.07	2.34	1.22e-07	3.55e-05	168.89	691.87	516.29	690.55	161.86	297.46	625.45	41.24	564.3	541.5	273.36	415.71	62.85	50.14	77.74	139.22	50.81	106.3	27.2	52.93	58.39	69.51
Set_1_contig_8911	serine protease 3	Costelytra zealandica	-6.72	-2.75	0.000475	0.03	3.65	0.66	1.06	0.46	11.59	0.11	0	20.47	1.03	0.7	0.14	3.63	2.95	18.55	42.73	0	27.79	17.42	8.66	13	54.46	20.62
Set_1_contig_9001	50S ribosome-binding GTPase	Oryctes borbonicus	7.84	2.97	8.41e-10	4.5e-07	82.27	242.14	146.21	196.5	23.63	269.36	197.61	8.98	120.37	227.49	34.85	140.86	20.68	4.47	4.42	31.81	38.64	20.71	3.53	6.33	4.42	15
Set_1_contig_9092	lactase-phlorizin hydrolase-like	Zootermopsis nevadensis	-8.26	-3.05	3.24e-05	0.00349	2.9	0.08	0.21	0.21	1.37	0.12	0.14	10.04	0.24	0.29	0.03	1.42	10.14	2.48	5.5	0.92	20.48	18.67	29.62	4.77	1.24	10.42
Set_1_contig_9179	UDP-glucuronosyltransferase 2C1	Oryctes borbonicus	-4.82	-2.27	0.000157	0.01	8.27	1.49	5.32	6.81	17.38	0.74	5.84	51.22	7.36	4.78	0.72	9.99	16.35	34.58	17.35	2.36	59.82	79.63	71.12	35.37	50.63	40.8
Set_1_contig_9190	venom acid phosphatase Acph-1-like	Oryctes borbonicus	18.59	4.22	1.15e-08	4.94e-06	1.18	13.97	99.14	64.4	1.98	433.07	37.85	8.77	25.27	46.76	5.54	67.09	1.22	4.16	0.07	0.35	0	3.41	0	11.05	2	2.47
Set_1_contig_9193	ABC transporter G family member 20	Onthophagus taurus	4.76	2.25	2.09e-05	0.0025	13.79	22.11	25.53	20.84	1.32	17.97	12.95	2.91	37.17	32.36	14.79	18.34	8.87	0.68	0.47	16.5	0.59	1.51	1.46	1.16	2.68	3.77
Set_1_contig_9231	---NA---	---NA---	-40.11	-5.33	1.64e-06	0.000324	0	0	0.09	0	0	0.08	0	0	0	0	0.19	0.03	6.41	0	0	0.09	0	0	4.69	0	0	1.24
Set_1_contig_9361	---NA---	---NA---	7.24	2.86	0.000305	0.02	0.69	1.74	1.47	2.44	0	1.29	0.44	0.2	0	0.86	0.19	0.85	0	0.14	0	0.33	0.14	0.13	0.07	0	0	0.09
Set_1_contig_9385	---NA---	---NA---	-4.9	-2.29	0.000913	0.04	1.11	0.16	0.08	0.08	0.62	0.54	2.44	1.49	0.73	0.86	0.05	0.74	2.38	1.04	0.3	2.25	4.23	0.29	4.4	13.88	0.39	3.24
Set_1_contig_9404	glucose dehydrogenase [FAD, quinone]-like	Ignelater luminosus	-16.88	-4.08	1.35e-06	0.000276	1.28	0	0.05	0	0.4	0.09	0	0	0.05	0	0.52	0.22	2.55	1.21	0.17	1.34	1.29	0	1.92	2.2	13.38	2.67
Set_1_contig_9424	G protein alpha i subunit	Onthophagus taurus	4.43	2.15	3.24e-07	8.28e-05	39.57	194.05	74.18	111.28	37.95	103.35	133.81	13.57	81.1	124.7	86.65	90.93	19.55	14.39	13.63	61.14	9.98	9.1	8.09	16.58	13.63	18.46
Set_1_contig_9553	peptidylglycine alpha-hydroxylating monooxygenase	Oryctes borbonicus	12.27	3.62	8.23e-09	3.64e-06	2.09	33.37	21.85	33.3	0.67	5.38	14.85	2.97	6.21	11.52	0.34	12.05	0.68	0.3	1.21	0.16	0.62	0.96	0.87	0.59	1.35	0.75
Set_1_contig_9605	CKLF-like MARVEL transmembrane domain-containing protein 8	Onthophagus taurus	4.36	2.13	5.3e-08	1.76e-05	44.06	226.93	132.18	156.73	55.22	99.87	119.23	23.32	88.41	122.97	86.01	104.99	18.57	14.2	9.81	42.98	11.27	16.27	10.48	21.55	34.32	19.94
Set_1_contig_9614	---NA---	---NA---	234.59	7.87	0	0	162.28	3109.28	1935.93	2916.53	53.76	435.09	1473.37	1.94	593.45	1639.23	130.48	1131.94	4.42	2.1	1.59	4.93	7.52	2.49	0.8	5.29	6.12	3.92
Set_1_contig_9648	major royal jelly protein 1 isoform X1	Oryctes borbonicus	4.23	2.08	6.65e-05	0.00623	3.43	58.38	61.94	159.02	17.53	18.27	46.79	3.32	56.06	187.27	54.41	60.58	4.1	19.17	5.38	42.6	10.09	3.73	7.28	16.17	10.62	13.24
Set_1_contig_9678	---NA---	---NA---	-5.95	-2.57	0.000347	0.02	1.36	0.29	0.46	0.45	1.03	0.14	0.5	1.31	0.15	1.18	0	0.62	4.64	0.27	0.96	0.22	6.22	5.9	6.64	3.09	0	3.11
Set_1_contig_9682	---NA---	---NA---	9.57	3.26	5.85e-05	0.00561	0.1	0.4	0.92	3.49	0.12	0.36	0.88	0.1	0.11	0.13	0.02	0.6	0.07	0	0.1	0.03	0.07	0	0	0.14	0.04	0.05
Set_1_contig_9730	hypothetical protein AMK59_2740, partial	Oryctes borbonicus	5.54	2.47	1.27e-05	0.00171	3.55	24.83	92.39	25.77	17.07	10.14	19.75	1.14	18.21	25.08	19.53	23.41	6.24	2.88	1.4	2.92	0.82	1.33	0.67	1.85	11.85	3.33
Set_1_contig_9791	alpha-tocopherol transfer protein-like	Oryctes borbonicus	-8.62	-3.11	3.57e-06	0.000618	0.76	0.25	0.05	0.05	0.84	0.05	0.44	0.18	0.73	0.28	0.45	0.37	5.16	0.19	0.58	0.5	6.2	5.98	0.42	1.13	3.24	2.6
Set_1_contig_9797	general transcription factor 3C polypeptide 1	Oryctes borbonicus	-5.15	-2.36	9.04e-05	0.00779	278.13	19.31	58.49	38.13	143.6	42.06	19.88	235.6	62.23	114.34	29.95	94.7	451.61	101	124.77	20.48	355.67	481.51	76.1	93.73	1524	358.76
Set_1_contig_9832	myrosinase 1-like	Onthophagus taurus	-10.55	-3.4	2.71e-06	0.000495	5.37	0.08	0.42	0.33	1.63	0.08	0.27	12.56	1.06	0.29	0.15	2.02	22.7	2.26	6.05	0.6	31.27	40.59	41.58	6.56	12.33	18.21
Set_1_contig_9970	C-type lectin	Oryctes borbonicus	6.06	2.6	7.09e-08	2.24e-05	26.46	117.64	77.83	82.65	3.3	60.05	54.02	18.99	48.48	66.8	11.61	51.62	11.73	3.45	1.54	2.84	7.77	4.89	6.3	15.89	7.02	6.83
Set_1_contig_10030	putative DD41D transposase	Papilio xuthus	-5.95	-2.57	6.29e-05	0.00591	0.12	0	0	0.27	0.51	0.51	0.11	0.23	0.27	0.12	0.08	0.2	1.66	0.74	0.99	0.39	1.01	1.29	1.07	2.04	0.25	1.05
Set_1_contig_10097	---NA---	---NA---	-13.7	-3.78	4.64e-07	0.00011	0.83	0.15	0.31	1.08	0.35	0.29	0	3.07	0.76	1.34	0.56	0.79	11.49	0	0.56	0.78	5.05	12.3	4.19	48.64	2.61	9.51
Set_1_contig_10134	laminin subunit alpha-1-like	Onthophagus taurus	4.89	2.29	2.16e-06	0.00041	10.83	45.23	38.14	56.52	1.8	19.09	47.62	3.54	17.22	67.35	9.67	28.82	6.4	2.91	2.43	1.37	6.55	2.93	5.26	5.91	7.7	4.61
Set_1_contig_10148	beta-1,3-glucan-binding protein	Oryctes borbonicus	14.37	3.84	3.33e-16	6.53e-13	22.73	196.37	132.07	182.75	7	153.19	113.88	5.94	64.71	124.88	12.94	92.4	8.29	4.88	7.8	3.08	5.58	4.57	3.06	4.6	4.02	5.1
Set_1_contig_10180	serine-enriched protein isoform X3	Oryctes borbonicus	7.73	2.95	2.93e-09	1.47e-06	8.63	56.42	17.57	48.17	2.18	25.43	46.83	2.76	27.61	84.05	3.7	29.4	3.42	6.49	3.18	0.54	2.6	2.62	3.18	1.93	3	2.99
Set_1_contig_10212	---NA---	---NA---	4.68	2.23	6.7e-07	0.000152	6.3	33.14	46.23	55.09	7.21	36.79	36	4.23	24.25	29.79	42.46	29.23	4.29	5.82	4.23	20.71	3.32	2.34	2.22	3.45	4.92	5.7
Set_1_contig_10216	---NA---	---NA---	-14.46	-3.85	7.61e-05	0.00685	1.49	0	0.23	0	0.03	0.04	0.08	0	0	0.04	0.08	0.18	2.66	0	0	1.85	0	0	0.24	5.97	7.22	1.99
Set_1_contig_10336	uncharacterized protein LOC111414923	Onthophagus taurus	-4.18	-2.06	0.00111	0.05	4.52	2.18	1.31	4.01	0.76	1.34	1.3	5.34	0.99	1.62	0.09	2.13	4.66	1.43	1.31	0.31	6.71	15.32	14.11	13.27	5.8	6.99
Set_1_contig_10349	CUB domain-containing protein	Oryctes borbonicus	9.28	3.21	1.53e-08	6.17e-06	12.28	107.5	56.9	111.01	2.9	146.49	48.34	3.36	16	134.3	1.56	58.24	5.21	4.73	10.41	6.54	4.87	4.24	6.82	2.68	0.04	5.06
Set_1_contig_10375	uncharacterized protein LOC111413119	Onthophagus taurus	4.9	2.29	3.73e-05	0.00392	2.83	31.8	16.94	44.51	0.93	12.34	33.49	2.72	43.48	74.61	7.73	24.67	6.8	3.97	0.84	1.49	3.59	3.06	2.42	11.25	3.97	4.15
Set_1_contig_10486	---NA---	---NA---	6.56	2.71	5.51e-08	1.81e-05	12.15	149.19	54.05	88.58	5.22	27.48	41.09	2.71	56.18	69.32	6.37	46.58	7.39	9.34	3.08	2.75	3.53	3.61	2.88	8.1	9.9	5.62
Set_1_contig_10521	Pleckstrin homology domain containing protein	Oryctes borbonicus	4.9	2.29	2.05e-08	7.91e-06	15.69	49.64	34.91	62.97	6.7	66.93	25.65	5.73	22.45	53.36	5.18	31.75	8.87	5.01	6.78	3.52	4.78	5.27	4.32	4.28	3.2	5.12
Set_1_contig_10556	PREDICTED: uncharacterized protein LOC660407 isoform X1	Tribolium castaneum	4.56	2.19	0.000308	0.02	3.2	9.13	3.65	8.93	0.9	50.72	6.87	1.07	1.32	7.91	0.13	8.53	1.22	1.36	1.74	0.96	2.55	0.49	1.31	2.7	0.05	1.38
Set_1_contig_10572	trypsin beta-like	Onthophagus taurus	-23.1	-4.53	4.16e-05	0.00425	7.27	0	0	0	0	0.09	0	0	0.18	0.32	0.06	0.72	11.93	0	0	35.65	0	0	0	58.57	20.14	14.03
Set_1_contig_10593	uncharacterized protein BDFB_000513, partial	Asbolus verrucosus	4.13	2.05	1.55e-05	0.00201	24.82	78.41	49.17	85.16	5.93	91.53	42.77	7.71	18.97	79.23	3.24	44.27	12.05	7.88	8.9	7.03	12.74	7	11.21	8.68	1.81	8.59
Set_1_contig_10688	allantoinase, mitochondrial	Oryctes borbonicus	4.44	2.15	6.1e-06	0.000953	6.35	63.01	25.83	27.78	3.27	59.03	49.62	4.44	10.56	25.51	1.93	25.21	5.92	2.77	2.18	2.42	3.68	3.78	10.54	3.05	4.43	4.31
Set_1_contig_10708	---NA---	---NA---	5.58	2.48	2.8e-08	1.03e-05	12.2	43.35	33.94	31.24	5.18	52.42	28.52	1.88	12.57	28.73	14.15	24.02	4.16	1.91	1.68	12.94	3.2	2.97	2.43	3.16	1.42	3.76
Set_1_contig_10723	Inducible metalloproteinase inhibitor protein	Diabrotica virgifera virgifera	9	3.17	2.57e-08	9.58e-06	35.32	81.53	92.79	157.82	10.74	18	670.81	2.86	38.18	537.12	47.1	153.84	18.54	18.33	14.37	9.2	4.13	20.52	9.97	16.54	9.79	13.49
Set_1_contig_10733	sensory neuron membrane protein 2-like	Onthophagus taurus	-6.7	-2.74	0.00118	0.05	2.62	0	0.36	0.36	0.39	0.24	0.08	0.09	0.1	0.04	0.03	0.39	5.96	0.05	0.51	0.66	0	0.58	0	7.31	3.51	2.06
Set_1_contig_10755	hypothetical protein AMK59_2427, partial	Oryctes borbonicus	6.72	2.75	0.000214	0.01	18.58	54.44	201.63	10.26	67.85	14.56	40.58	3.62	649.78	575.16	121.24	159.79	7.41	5.17	2.67	23.37	2.82	0.22	1.69	143.47	16.44	22.58
Set_1_contig_10760	putative serine protease K12H4.7	Onthophagus taurus	-4.52	-2.18	0.000883	0.04	2.42	0.64	0.38	1.55	1.34	0.63	0.66	12.84	1.78	1.31	0.08	2.15	3.39	6.61	2.38	0.3	13.69	31.92	4.17	4.71	4.03	7.91
Set_1_contig_10816	---NA---	---NA---	-60.22	-5.91	0.000103	0.00861	0	0	0	0	0	0	0	0	0	0	0	0	0	4.89	2.23	1.29	0	0	0	0	0	0.94
Set_1_contig_11006	reverse transcriptase family protein	Photinus pyralis	8	3	0.00044	0.02	1.27	1.16	0.81	1.1	0.23	0.11	0.65	0	0.12	0.11	0.04	0.51	0.27	0.06	0	0.04	0	0	0	0.05	0	0.05
Set_1_contig_11042	transcription factor MafA-like	Nicrophorus vespilloides	-8.23	-3.04	0.000195	0.01	1.78	0	0	0	5.69	0.07	0.75	0.07	0.07	0.46	2.09	1	4.2	23.6	6.93	24.4	0.28	0	1.27	3.45	6.29	7.82
Set_1_contig_11069	glucose dehydrogenase [FAD, quinone]-like isoform X1	Nicrophorus vespilloides	-16.85	-4.07	9.22e-07	0.0002	1.66	0	0	0	5.59	0.06	0.03	0.03	0.3	0.03	2.25	0.9	8	23.81	8.29	9.45	10.74	0	17.13	4.56	31.41	12.6
Set_1_contig_11119	---NA---	---NA---	-7.95	-2.99	9.31e-05	0.00798	0.87	0.46	0.14	0.34	5.03	0.13	0.74	16.23	0.07	0.96	0.04	2.27	3.7	10.44	13.06	0.3	13.02	12.97	81.18	2.58	9.96	16.36
Set_1_contig_11149	EF-hand domain-containing protein D2 homolog	Tribolium castaneum	4.7	2.23	1.77e-05	0.0022	26.87	272.96	126.79	322.76	19.74	121.89	126.76	10.88	43.6	241.67	234.75	140.79	8.8	14.93	12.8	175.36	11.05	8.77	12.87	8.72	16.04	29.93
Set_1_contig_11152	---NA---	---NA---	-6.41	-2.68	0.000135	0.01	0.59	0.07	0.22	0	0.11	0.21	0.12	2.22	0.72	0.13	0.04	0.4	1.35	0.93	0.53	0.48	2.68	4.14	7.34	1.96	1.17	2.29
Set_1_contig_11160	transmembrane protease serine 9-like	Nicrophorus vespilloides	37.21	5.22	7.25e-13	7.75e-10	12.36	165.42	308.71	339.34	7.12	61.63	323.04	0	19.37	274.97	3.11	137.73	7.69	3.93	6.01	0.7	4.55	2.25	0.09	0	1.73	3
Set_1_contig_11174	luciferin-regenerating enzyme	Pachnoda marginata peregrina	-4.71	-2.24	0.000388	0.02	5.1	0.29	2.19	0.31	5.07	0.48	0.93	5.17	11.16	10.91	0.82	3.86	6.87	19.01	23.21	2.23	12.44	2.59	12.85	14.02	44.41	15.29
Set_1_contig_11233	pollen-specific leucine-rich repeat extensin-like protein 2 isoform X2	Oryctes borbonicus	4.51	2.17	7.8e-06	0.00114	19.43	41.79	28.46	91.03	3.07	16.43	14.89	3.19	9.66	58.4	4.95	26.48	8.43	3.92	2.84	1.61	5.49	6.67	4.29	5.31	2.88	4.6
Set_1_contig_11234	---NA---	---NA---	6.41	2.68	5.35e-05	0.00526	1.68	29.82	13.52	20.6	0.76	1.34	7.45	1.12	7.91	30.63	1.67	10.59	2.14	0.91	0.39	0	1.21	0.75	1.13	1.66	3.1	1.26
Set_1_contig_11275	cystinosin homolog isoform X1	Oryctes borbonicus	17.85	4.16	4.97e-07	0.000116	0.23	7.14	23.28	21.25	0	0.1	0.65	0.59	0.36	5.98	1.24	5.53	0.14	0	0	0.71	0.05	0.63	0.05	0.42	0.29	0.25
Set_1_contig_11474	hypothetical protein AMK59_2304	Oryctes borbonicus	-4.79	-2.26	0.000893	0.04	0.87	0	1.08	0.19	0.29	0.36	1.67	2.43	0.67	0.34	0.3	0.74	3.73	0.97	0.88	0.77	1.99	0.08	4.67	11.95	3.18	3.14
Set_1_contig_11494	cytochrome P450 18a1	Oryctes borbonicus	-4.85	-2.28	0.000896	0.04	2.15	0	0.5	1.07	0.56	0.93	2.11	6.78	1.14	2.01	0.3	1.6	9.7	1.27	0.23	1.01	6.56	7.16	9.78	24.88	0.39	6.78
Set_1_contig_11509	inducible metalloproteinase inhibitor protein-like	Tribolium castaneum	19.57	4.29	1.82e-12	1.75e-09	22.27	365.82	139.22	395.17	3.92	85.84	138.06	1.46	56.65	120.73	25.79	123.18	14.85	2.69	3.57	2.89	0.5	0.64	0.74	7.43	10.65	4.89
Set_1_contig_11527	leukocyte elastase inhibitor	Oryctes borbonicus	4.93	2.3	4.3e-06	0.000723	2.25	70.13	78.72	19.31	19.43	25.33	29.59	1.56	20.66	38.2	40.59	31.43	4.23	8	3.59	24.32	1.34	0.93	2.32	5.23	4.53	6.06
Set_1_contig_11623	---NA---	---NA---	4.57	2.19	0.000268	0.02	18.85	84.99	38.9	40.04	2.84	16.98	44.95	1.72	13.02	12.8	1.07	25.11	9.76	4.15	1.17	0.59	1.53	3.46	0.51	3.85	11.35	4.04
Set_1_contig_11705	proton-coupled amino acid transporter 1-like isoform X1	Leptotrombidium deliense	-16.28	-4.02	1.16e-07	3.42e-05	1.11	0	0.1	0	0.31	0	0	0.71	0	0.09	0	0.21	2.97	1.21	0.56	0.59	1.92	8.11	3.34	2.37	3.77	2.76
Set_1_contig_11741	venom carboxylesterase-6-like	Oryctes borbonicus	-4.78	-2.26	5.17e-05	0.00511	4.12	13.38	3.15	2.56	30.35	1.71	3.24	20.28	40.65	28.45	4.75	13.88	6.19	85.6	34.31	5.41	97.25	34.25	136.13	68.89	61.42	58.83
Set_1_contig_11767	---NA---	---NA---	7.56	2.92	7.02e-10	3.93e-07	25.45	130.54	37.27	65.06	4.33	56.41	53.82	8.52	36.3	71.6	5.09	44.95	10.93	3.9	2.07	1.58	4.65	4.31	3.11	7.49	3.88	4.66
Set_1_contig_11770	uncharacterized protein LOC111426475	Onthophagus taurus	33.09	5.05	1.89e-12	1.78e-09	80.21	497.1	1427.56	1446.68	16.2	235.96	1169.49	3.35	86.36	248.42	30.25	476.51	28.48	2.01	3.02	0.45	9.31	4.93	0.83	23.32	27.04	11.04
Set_1_contig_11807	---NA---	---NA---	8.39	3.07	5.7e-08	1.85e-05	3.86	21.92	121.95	56.97	3.77	35.62	169.59	2.35	37.1	21.91	6.86	43.81	4.71	4.99	0.63	3.14	1.83	3.34	1.5	10.27	7.36	4.2
Set_1_contig_11896	carboxylesterase 3	Oryctes borbonicus	4.1	2.03	0.000132	0.01	4.34	15.81	10.27	13.97	9.32	60.6	6.56	0.35	18.61	43.09	3.78	16.97	5.43	6.61	4.34	5.63	0.83	2.54	1.02	2.18	1.6	3.35
Set_1_contig_11931	hypothetical protein B7P43_G04120	Cryptotermes secundus	-9.97	-3.32	0.00111	0.05	0.24	0	0	0	0.07	0	0	0	0	0	0	0.03	0.24	0.49	1.72	0.06	0.08	0	0	0.24	0	0.32
Set_1_contig_11934	probable chitinase 10 isoform X1	Onthophagus taurus	12.14	3.6	1.97e-10	1.36e-07	3.91	7.92	29.86	28.58	0.97	21.47	34.72	0.15	3.56	7.89	1.67	12.79	2.69	0.96	0.92	0.31	0.99	0.42	0.47	0.64	0.27	0.85
Set_1_contig_11964	Fibrillin-2-like Protein	Tribolium castaneum	-5.54	-2.47	0.000163	0.01	0.48	0.12	0.12	0.11	1.51	0.67	0.75	0.9	0	0.17	0.03	0.44	0.53	5.21	5.61	2.47	1.42	0.16	1.71	2.49	0.09	2.19
Set_1_contig_12147	cytochrome P450	Oryctes borbonicus	5.37	2.43	0.000199	0.01	3.33	4.11	38.47	9.79	32.51	14.43	12.39	1.54	5.65	5.2	1.09	11.68	4.7	3.13	6.04	1.56	0.6	0.22	0	0.79	0.24	1.92
Set_1_contig_12168	---NA---	---NA---	-7.35	-2.88	0.000855	0.04	5.95	0	0	0.09	3.31	0	0	2.74	0.09	0.24	0.11	1.14	5.15	3.98	6.54	0	13.94	11.64	19.79	0.5	0.96	6.94
Set_1_contig_12306	calcium-dependent secretion activator isoform X6	Oryctes borbonicus	-4.7	-2.23	0.00103	0.04	3.19	0.31	0.33	0.75	3.75	1.91	0.53	4.19	0	0.28	0.07	1.39	2.64	14.96	13.93	1.7	2.52	3.55	7.18	3.83	0.4	5.64
Set_1_contig_12316	NPC intracellular cholesterol transporter 2	Onthophagus taurus	-5.99	-2.58	0.000464	0.03	31.46	4.08	14.15	68.86	9.68	0.64	10.86	40.82	37.4	83.58	0.36	27.44	1.8	36.38	258.79	0.14	650.43	37.56	18.78	30.32	215.13	138.81
Set_1_contig_12331	Envelope fusion protein	Sitophilus oryzae	-7.81	-2.97	4.32e-05	0.00438	0.16	0	0	0	0.1	0.12	0	0.26	0.04	0.04	0	0.07	0.19	0.47	0.56	1.57	0.61	0.11	0.54	0.58	0	0.51
Set_1_contig_12401	Actin, muscle	Diabrotica virgifera virgifera	5.02	2.33	3.37e-06	0.00059	12.74	34.71	39.8	28.36	1.23	28.29	55.8	7.84	7.69	36.26	2.85	23.23	1.43	2.61	4.6	1.72	11.07	4.38	2.95	3.52	1.12	3.71
Set_1_contig_12420	---NA---	---NA---	7.61	2.93	3.32e-07	8.4e-05	8.95	37.11	7.15	14.88	1.23	35.62	20.21	3.2	3.99	19.28	0.57	13.83	3.86	0.95	2.11	1.08	1.73	0.6	1.12	1.03	0.33	1.42
Set_1_contig_12483	hypothetical protein AMK59_5066, partial	Oryctes borbonicus	6.14	2.62	4.15e-05	0.00425	1.81	28.51	29.82	33.17	5.13	5.12	94.63	1.51	43.29	40.52	13.96	27.04	3.74	1.86	0.67	0.77	0.44	0.12	0.38	14.48	9.22	3.52
Set_1_contig_12492	Glucosylceramidase-like Protein	Oryctes borbonicus	-8.66	-3.11	3.22e-05	0.00347	0.81	0	0.28	0.21	1.26	0	0.06	1.86	0.48	0.06	0.04	0.46	1.53	2.15	15.66	0.05	1.63	3.38	1.22	2.66	3.73	3.55
Set_1_contig_12547	dynein heavy chain 1, axonemal-like	Onthophagus taurus	-19.18	-4.26	4.77e-07	0.000113	0.2	0.05	0.22	0.22	0.13	0.1	0.91	0.1	0	0.29	0	0.2	0.88	0.45	0.45	0.2	11.31	0	16.36	0.35	0	3.33
Set_1_contig_12672	E3 ubiquitin-protein ligase RNF19A-like	Callosobruchus maculatus	9.46	3.24	5.78e-06	0.000913	0.07	0.47	2.38	6.22	0.19	0.58	0.58	0.11	0.77	2.29	0.1	1.25	0.07	0.04	0.11	0.12	0.12	0.11	0.25	0.11	0.04	0.11
Set_1_contig_12689	---NA---	---NA---	7.21	2.85	0.000658	0.03	0	0.05	2.25	1.42	5.24	2.03	1	0.14	0.94	0.23	0	1.21	0.19	0	0.05	0.69	0.05	0	0.05	0.42	0	0.16
Set_1_contig_12756	defensin B	Anomala cuprea	12.47	3.64	0.000406	0.02	0	43.7	7.62	7.5	0	0.14	3.92	0	2.12	2.26	0.94	6.2	3.5	0	0	0	0	0	0	0	0	0.39
Set_1_contig_12779	DUF659 domain-containing protein	Anoplophora glabripennis	6.67	2.74	7.59e-06	0.00112	0.67	2.95	5.12	4.73	0.17	3.71	1.11	0.17	1.1	1.51	0.1	1.94	0.48	0.39	0.23	0.14	0.35	0.1	0.23	0.1	0.11	0.24
Set_1_contig_12808	laminin subunit alpha-1 isoform X1	Onthophagus taurus	4.54	2.18	9.39e-05	0.00802	3.95	13.17	5.93	12.52	0.95	12.14	15.74	1.93	2.47	18.34	0.21	7.94	1.9	1.58	1.4	0.85	2.02	0.61	1.41	2.61	0.33	1.41
Set_1_contig_12869	---NA---	---NA---	-4.27	-2.1	0.00111	0.05	2.28	0	1.54	0.25	0.51	0.08	0.63	2.05	0.58	0.73	0.31	0.82	1.41	1.92	0.77	0.55	4.11	6.75	4.23	2.86	2.78	2.82
Set_1_contig_12874	---NA---	---NA---	-5.95	-2.57	0.000598	0.03	1.49	0	0	0.07	2.61	0.06	0.11	0.12	0.75	0.66	0.46	0.58	1.21	7.02	3.46	7.71	1.29	0	0.55	1.84	5.33	3.16
Set_1_contig_13006	histone-lysine N-methyltransferase SETMAR-like	Camponotus floridanus	-6.32	-2.66	0.000561	0.03	0.97	0	0	0.31	0.35	0.1	0.21	0.66	0.15	0.09	0	0.26	0.58	0.7	0.14	0.04	4.69	2.44	3.06	0.59	0.05	1.37
Set_1_contig_13057	CD63 antigen-like isoform X1	Oryctes borbonicus	4.83	2.27	1.14e-05	0.00157	17.48	109.89	57.53	64.36	45.81	116.97	203.14	3.63	132.6	193.56	69.93	92.26	10.4	5.67	5.2	10.91	5.34	6.73	4.93	12.05	64.25	13.94
Set_1_contig_13059	---NA---	---NA---	-7.56	-2.92	1.06e-06	0.000225	1.25	0.05	0.34	0.28	2.39	0.21	0.23	1.39	1.15	0.38	0.2	0.71	2.04	2.92	3.84	1.4	9.54	8.66	2.09	9.07	2.35	4.65
Set_1_contig_13065	Myb/SANT-like transcription factor	Oryctes borbonicus	-5.48	-2.45	0.000193	0.01	1.09	0	0.27	0.4	0.82	0.63	0.33	0	0.13	0.7	3.21	0.69	2.6	6.12	1.47	3.2	2.39	0.23	4.61	1.92	5.96	3.17
Set_1_contig_13097	---NA---	---NA---	13.38	3.74	2.81e-10	1.78e-07	1.42	28.34	44.35	137.26	1.41	7.93	14	0.68	7.24	27.14	1.62	24.67	1.53	1.17	1.7	0.9	0.86	1.15	1.42	2.03	2.38	1.46
Set_1_contig_13113	matrix metalloproteinase-2-like	Oryctes borbonicus	4.25	2.09	0.00111	0.05	2.21	2.69	2.58	3.39	0.64	6.44	4.12	1.31	0.74	2.13	0.06	2.39	0.91	0.34	0.34	0	0.71	0.41	0.91	0.25	0	0.43
Set_1_contig_13117	reverse transcriptase	Tribolium castaneum	4.53	2.18	0.00098	0.04	2.23	16.05	4.46	16.55	0.49	1.1	2.34	1.85	0.32	0.61	0.24	4.2	0.18	0.29	0.16	0.34	2.07	1.72	0.13	1.56	0.04	0.72
Set_1_contig_13124	---NA---	---NA---	6.89	2.78	5.9e-06	0.000928	1.74	18.67	11.4	16.04	0.04	8.68	7.46	1.07	10.45	14.05	11.43	9.18	0.8	0.34	0.24	6.87	0.5	0.47	0.28	0.14	1.82	1.27
Set_1_contig_13182	Heat shock protein 8	Opisthocomus hoazin	23.07	4.53	0	0	16.62	123.9	74.93	118.25	3.42	156.03	101.57	1.92	63.95	85.82	6.44	68.44	3.3	2.54	4.02	1.06	2.48	2.83	2.83	1.15	0.74	2.33
Set_1_contig_13214	fatty-acid amide hydrolase 2-A-like	Bactrocera oleae	-7.71	-2.95	7.4e-06	0.00109	0.85	0.45	0.6	0.71	4.13	0.67	1.47	0.72	0.47	0	2.1	1.11	6.87	6.47	2.81	3.08	4	0.41	1.56	5.28	28.69	6.57
Set_1_contig_13342	venom carboxylesterase-6-like	Holotrichia parallela	-5.24	-2.39	3.44e-05	0.00366	2.53	6.24	1.71	1.22	21.4	1.58	1.24	10.4	12.76	13.2	0.92	6.65	4.7	53.58	28.77	4.73	52.29	13.53	78.68	39.67	6.98	31.44
Set_1_contig_13600	hypothetical protein AMK59_7337, partial	Oryctes borbonicus	-30.61	-4.94	1.63e-06	0.000323	0.42	0	0	0.06	0	0	0	0.3	0	0	0	0.07	0.25	0.1	0	0	0.32	10.98	0.05	0.05	2.39	1.57
Set_1_contig_13603	paired box protein and transposase domain containing protein	Temnothorax longispinosus	4.91	2.3	0.000596	0.03	2.01	2.47	5.03	3.46	0.38	1.86	1.43	0.21	2.44	3.55	0.61	2.13	0.54	0	0.57	0	0.23	0.86	0.11	0.33	0.35	0.33
Set_1_contig_13630	---NA---	---NA---	-6.41	-2.68	0.000925	0.04	2.7	0	0.06	0	17.63	0.39	0.05	7.27	0.18	0.36	0.11	2.61	2.53	7.42	12.48	0.95	12.3	24.02	8.59	20.39	32.19	13.43
Set_1_contig_13686	---NA---	---NA---	5.68	2.51	2.14e-05	0.00254	5.41	20.31	13.22	17.69	1.44	27.71	4.11	1.14	4.04	10.43	1.61	9.74	1.93	1.47	0.94	3.8	1.1	0.51	0.77	2.48	0	1.44
Set_1_contig_13689	proline-rich extensin-like protein EPR1 isoform X2	Oryctes borbonicus	4.16	2.06	7.28e-05	0.00663	21.05	40.98	28.53	84.82	3.83	25.82	13.21	4.25	5.69	49.38	1.85	25.4	9.76	4.46	4.87	3.22	5	4.26	4.44	6.42	1.77	4.91
Set_1_contig_13757	TPA_asm: PolB	Onthophagus taurus	4.56	2.19	4.87e-05	0.00487	11.72	35.56	9.22	27.09	2.52	6.32	9.19	2.52	1.59	5.58	0.15	10.13	1.5	1.84	1.01	1.03	2.43	2.28	2.7	2.65	0.39	1.76
Set_1_contig_13861	hypothetical protein AMK59_119, partial	Oryctes borbonicus	19.76	4.3	1.91e-06	0.000371	0.16	0	17.53	6.01	0.07	3.03	0.07	1.29	0.77	0.23	0.69	2.71	0.23	0.08	0	0.13	0	0.23	0	0.31	0	0.11
Set_1_contig_13872	fatty-acid amide hydrolase 2-A isoform X1	Zootermopsis nevadensis	-5.55	-2.47	6.33e-06	0.000979	1.09	0.34	0.27	0.41	2.85	0.19	2.88	0.79	0.96	0.64	0.69	1.01	2.44	4.84	5.35	2.69	6.04	0.57	2	6.74	11.04	4.64
Set_1_contig_13883	neurogenic locus notch homolog protein 2-like isoform X8	Asterias rubens	7.31	2.87	5.5e-05	0.00536	0.66	0.85	183.7	29.16	12.49	14.98	19.11	1.27	26.7	6.52	53.54	31.73	5.09	0.45	0.07	4.12	2.37	4.04	0.29	1.23	13.06	3.41
Set_1_contig_13916	---NA---	---NA---	6.26	2.65	0.000249	0.02	0.7	3.47	0.26	3.07	0.07	0.35	1.98	0	0.14	0.43	0.18	0.97	0.08	0.16	0.11	0.36	0.19	0	0.03	0.15	0.11	0.13
Set_1_contig_13918	disintegrin and metalloproteinase domain-containing protein 10 isoform X3	Oryctes borbonicus	4.4	2.14	0.000507	0.03	1.39	3.68	4.03	11.91	0.97	31.81	5.58	0.4	0.42	4.65	1.29	6.01	0.78	0.78	1.38	6.54	0.68	0.2	0.2	0.44	0.06	1.23
Set_1_contig_13932	PREDICTED: uncharacterized protein LOC105556289	Vollenhovia emeryi	20.22	4.34	1.08e-05	0.0015	0.16	0.67	0.12	0.06	0.81	0.17	0.2	0.21	0	30.03	0	2.95	0.16	0.32	0.16	0.17	0	0.21	0	0	0	0.11
Set_1_contig_14002	---NA---	---NA---	8.4	3.07	1.7e-05	0.00215	1.64	11.56	1.53	1.25	0.28	1.22	2.44	0	0.56	3.88	0.67	2.28	0.78	0.33	0.05	0.19	0.15	0	0.09	0.32	0.05	0.22
Set_1_contig_14007	peritrophin-1-like	Onthophagus taurus	10.24	3.36	6.29e-05	0.00591	0.25	0.94	16.19	22.16	0.13	5.1	9.64	0	1.69	2.8	0.19	5.37	0.54	0.44	0.06	0.37	0.03	0.03	0	0	1.97	0.38
Set_1_contig_14072	histone-lysine N-methyltransferase SETMAR-like	Harpegnathos saltator	-14.46	-3.85	0.000365	0.02	0	0	0	0	0	0	0	0	0.81	0	0	0.07	0	0	0	0	0	3.92	3.25	2.07	0.39	1.07
Set_1_contig_14190	---NA---	---NA---	-9.69	-3.28	0.000273	0.02	0.31	0	0	0	0.13	0	0.14	0.59	0	0	0.1	0.12	4.05	0.62	0.16	0.12	0.32	0.15	0	0.3	3.54	1.03
Set_1_contig_14259	---NA---	---NA---	-15.04	-3.91	4.58e-06	0.000759	0	0	0	0	0.19	0	0	0.21	0.24	0.43	0.22	0.12	1.72	0	0.22	0	0.34	2.13	0.86	5.24	3.58	1.57
Set_1_contig_14297	---NA---	---NA---	4.71	2.24	0.000139	0.01	1.47	13.84	8.96	8.33	0.62	4.6	6.88	1.13	4.52	10.8	1.1	5.66	1.44	0.74	0.9	1.06	1.07	0.71	1.01	1.31	0.62	0.98
Set_1_contig_14349	titin isoform X3	Oryctes borbonicus	7.19	2.85	1.55e-05	0.00201	0.34	2.91	0.41	5.15	0.26	8.52	5.97	0.11	0.17	4.06	0.13	2.55	0.43	0.16	0.23	1.41	0.09	0.05	0.11	0.37	0	0.32
Set_1_contig_14377	---NA---	---NA---	4.38	2.13	0.000197	0.01	7.57	17.8	9.03	14.48	0.21	5.05	8.34	0.48	6.88	11.6	0.74	7.47	2.17	0.7	0.7	0.79	2.37	2.53	1.26	1.27	0.41	1.36
Set_1_contig_14433	---NA---	---NA---	-6.7	-2.75	6.86e-05	0.00633	2.7	0.09	1.9	0.37	3.34	0	1.86	5.69	0.65	0.41	0	1.55	7.33	9.98	18.24	0.54	2.55	3.18	7.59	11.78	18.11	8.81
Set_1_contig_14460	furin-like protease 1, isoforms 1/1-X/2 isoform X1	Photinus pyralis	4.66	2.22	0.000321	0.02	1.83	10.52	3.71	7.41	0.69	13.14	2.68	0.62	0.6	7.24	0.37	4.44	0.62	0.65	1.21	1.1	0.76	1.15	0.27	0.72	0.1	0.73
Set_1_contig_14549	serine protease 13	Onthophagus taurus	13.47	3.75	1.69e-05	0.00215	0.69	1.14	8.43	11.03	0	0.1	2.62	0.09	0.97	1.43	0.47	2.45	0.38	0	0.4	0	0.31	0.19	0	0	0	0.14
Set_1_contig_14573	Coleoptericin domain containing protein	Oryctes rhinoceros	17.32	4.11	9.87e-07	0.000213	21.08	428.37	417.56	850.96	2.37	115.76	1514.98	30.73	485.22	392.22	147.62	400.62	6.22	1.02	0.88	0.32	0.7	0.45	0.13	156.65	9.2	19.51
Set_1_contig_14581	titin isoform X3	Oryctes borbonicus	8.03	3.01	2.49e-07	6.66e-05	5.72	35.57	8.59	57.52	1.06	18.17	48.03	1.16	6.32	41.78	1.16	20.46	6.56	1.17	1.07	3.33	1.62	1.21	1.76	2.48	0.1	2.15
Set_1_contig_14660	---NA---	---NA---	-14.95	-3.9	1.28e-05	0.00172	0.41	0	0	0	0	0	0.11	0.06	0	0.11	0	0.06	0.74	0.18	0.24	0.05	0	0.06	0.23	3.25	2.27	0.78
Set_1_contig_14756	---NA---	---NA---	4.1	2.04	9.7e-06	0.00138	12.39	43.99	21.47	36.19	7.22	24.79	19.97	2.64	11.34	40.46	7.28	20.7	4.07	3.25	2.78	9.25	3.35	1.95	4.19	6.36	3.24	4.27
Set_1_contig_14831	---NA---	---NA---	8.85	3.14	1.31e-08	5.47e-06	4.59	13.66	40.79	35.97	2.85	8.93	79.65	0.94	12.2	32.18	4.35	21.47	1.76	4.56	1.91	2.17	0.55	2.98	0.96	1.71	1.26	1.98
Set_1_contig_14879	Transposable element Tcb2 transposase	Chilo suppressalis	7.54	2.92	0.00043	0.02	0.12	0.34	0.52	1.81	0.12	0.03	0.29	0.06	0.03	0.45	0.04	0.35	0.03	0	0.09	0	0	0	0.14	0.06	0	0.04
Set_1_contig_14912	---NA---	---NA---	6.01	2.59	0.000224	0.02	0.71	1.27	4.82	3.31	0.3	2.26	2.41	0.56	0.21	1.69	0	1.59	0.38	0.33	0.36	0.1	0.3	0.03	0	0.48	0	0.22
Set_1_contig_14942	---NA---	---NA---	-4.12	-2.04	0.000283	0.02	1.28	0.86	0.79	0.78	1.54	0.69	6.81	3.03	4.77	2.78	0.77	2.19	5.32	1.3	0.43	2.43	9.96	4.36	11.33	25.48	9.12	7.75
Set_1_contig_14972	transposable element tc3 transposase	Onthophagus taurus	28.43	4.83	3.13e-09	1.52e-06	1.11	2.46	5.32	6.66	0	2.72	6.06	0.27	1.77	9.23	0	3.24	0.43	0	0.06	0.09	0.12	0.05	0.05	0	0	0.09
Set_1_contig_15002	---NA---	---NA---	5.75	2.52	0.000255	0.02	8.7	6.74	4.9	11	2.17	6.65	5.6	0.39	0.6	6.69	0	4.86	1.06	0.96	0.83	0.22	1.98	0	0.53	0.54	0	0.68
Set_1_contig_15128	---NA---	---NA---	-10.57	-3.4	5.07e-06	0.000833	0.06	0	0.33	0.06	0.05	0.18	0.11	0.45	0.06	0.28	0.04	0.15	1.65	1.36	0.12	0.51	0.18	0.06	0.17	5.02	2.87	1.33
Set_1_contig_15163	SEC14-like protein 2	Oryctes borbonicus	4.36	2.12	3.87e-05	0.004	6.13	53.62	28.24	46.25	7.75	29.96	28.51	1.33	17.59	33.53	5.17	23.46	2.48	4	8.85	24.19	0.95	0.95	0.69	1.64	2.83	5.18
Set_1_contig_15227	Transposable element Tcb1 transposase	Araneus ventricosus	5.49	2.46	8.09e-05	0.0072	2.2	14.62	9.19	13.03	0.52	1.61	6.43	2.05	0.27	0.57	0.59	4.64	0.87	0.16	0.34	0.99	0.97	0.98	1.48	0.06	0.36	0.69
Set_1_contig_15275	hypothetical protein AVEN_21081_1	Araneus ventricosus	-12.98	-3.7	9.73e-06	0.00138	0.13	0	0	0	0.55	0	0	0.38	0	0.13	0	0.11	0.64	3.84	5.19	1.89	0.68	0.25	0	0.52	0.41	1.49
Set_1_contig_15302	annulin-like isoform X1	Oryctes borbonicus	95.53	6.58	0	0	18.02	223.95	76.28	574.26	9.23	140.19	165.95	0.85	112.58	653.69	2.26	179.75	2	1.01	4.05	1.55	0.4	0.11	0.11	5.04	0.17	1.6
Set_1_contig_15349	---NA---	---NA---	5.59	2.48	2.34e-06	0.000439	6.28	26.51	9.96	17.67	1.57	9.92	20.99	1.23	9.04	28.51	10.67	12.94	2.61	3.88	1.53	1.58	1.33	1.8	2.38	1.38	0.49	1.89
Set_1_contig_15451	RYamide neuropeptides-like	Onthophagus taurus	-18.27	-4.19	1.02e-05	0.00142	0	0	0.3	0	0	0.14	0	0.65	0	0	0.27	0.12	3.94	0	0	0	1.26	1.04	12.74	0.8	0.14	2.21
Set_1_contig_15477	---NA---	---NA---	5.7	2.51	0.000159	0.01	0.45	1.09	2.99	2.16	0.1	5.7	3.47	0.09	0.26	1.22	0.03	1.6	0.11	0.45	0.26	0.15	0.32	0.2	0.14	0.3	0	0.22
Set_1_contig_15562	relaxin receptor 1-like	Ignelater luminosus	-5.92	-2.57	0.00063	0.03	0.54	0.32	0	0.07	0.15	0.38	0.66	0.93	0	0.35	0	0.31	1.06	0.37	0.18	1.45	1.19	0.29	2.48	7.52	0	1.62
Set_1_contig_15582	discoidin domain-containing receptor 2-like	Oryctes borbonicus	27.36	4.77	7.77e-16	1.46e-12	2.93	61.76	27.64	60.27	0.09	36.13	31.57	2.29	4.85	16.05	0.9	22.23	1.29	0.41	0.37	0.44	1.07	0.74	0.61	0.65	0.15	0.64
Set_1_contig_15663	---NA---	---NA---	27.5	4.78	1.34e-06	0.000274	0.4	5.4	0.9	1.18	0.06	6.08	1.89	0	0.07	0.45	0	1.49	0	0.07	0	0.11	0.14	0	0	0	0	0.03
Set_1_contig_15740	protein deglycase DJ-1-like	Oryctes borbonicus	13.44	3.75	1.55e-09	8.13e-07	40.35	697.92	367.17	476.49	3.74	41.31	88.68	2.44	48.24	411.02	146.66	211.27	7.02	4.7	5.36	64.47	4.48	7.01	3.3	6.28	25.01	14.18
Set_1_contig_15772	---NA---	---NA---	-4.34	-2.12	0.000731	0.03	0.4	0.21	1.01	0.11	0.42	1.45	0	1.44	0.11	0.38	0.07	0.51	3.02	0.81	1.92	0.8	1.87	2.6	2.14	1.28	1.56	1.78
Set_1_contig_15986	---NA---	---NA---	4.41	2.14	0.00101	0.04	0.43	5.82	0.89	4.21	0.36	7.38	2.3	0.28	0.24	7.05	0.44	2.67	0.28	0.94	0.58	0.75	0.52	0.48	0.07	0.35	0.22	0.47
Set_1_contig_16075	---NA---	---NA---	-62.2	-5.96	0.000224	0.02	0	0	0	0	0	0	0	0	0	0	0	0	0	0	0	0	0	0	0	0	6.26	0.7
Set_1_contig_16108	uncharacterized protein LOC108907258 isoform X1	Anoplophora glabripennis	14.49	3.86	5.44e-05	0.00531	0.18	0.93	0.73	1.31	0.05	0.61	0.27	0.06	0.06	0.74	0.16	0.46	0.06	0.06	0	0	0.06	0	0	0	0	0.02
Set_1_contig_16110	uncharacterized protein LOC111428241	Onthophagus taurus	-10.96	-3.45	0.00123	0.05	3.58	0	0.35	0	0	0	0	0	0	0	0	0.36	7.89	0	0	3.86	0	0	0	14.14	3.9	3.31
Set_1_contig_16111	zinc metalloproteinase nas-13	Onthophagus taurus	-4.39	-2.13	0.000878	0.04	2.54	2.37	2.63	2.63	1.4	2.56	1.95	0.52	1.37	2.45	1.56	2	1.46	0.59	0.84	1.3	1.21	1.45	0.69	55.59	2.09	7.25
Set_1_contig_16304	espin isoform X4	Photinus pyralis	5.22	2.38	0.000104	0.00864	0.76	19.01	8.65	9.33	0.7	16.16	11.53	0.17	1.15	2.23	1.77	6.5	0.15	0.45	0.32	6.27	0.3	0.26	0.33	1.53	0.8	1.16
Set_1_contig_16429	---NA---	---NA---	8.08	3.01	2.1e-07	5.72e-05	7.21	11.69	9.05	8.91	1.17	13.07	11.25	1.24	2.53	14.53	0.31	7.36	1.26	0.47	1.4	0.37	1.35	0.53	0.45	0.46	0.19	0.72
Set_1_contig_16465	---NA---	---NA---	-4.59	-2.2	0.000539	0.03	0.84	0.2	0.63	0.52	3.38	3.5	1.11	3.87	0.51	0.72	0.38	1.42	1	15.58	17.05	2.69	1.94	2.25	6.48	3.6	0.29	5.66
Set_1_contig_16508	PREDICTED: uncharacterized protein LOC108727783	Trachymyrmex zeteki	10.02	3.32	2.03e-05	0.00245	0.34	4.26	6.16	9.05	0.07	1.4	3.08	0.08	0.37	5.28	0	2.74	0.33	0.17	0	0.07	0.61	0.16	0.33	0.17	0.09	0.21
Set_1_contig_16603	jerky protein homolog-like	Photinus pyralis	13.97	3.8	0.000322	0.02	0.04	0	4.63	0.18	0.07	0.3	0.07	0	0	0.04	0.03	0.49	0	0	0	0.03	0.13	0.04	0.04	0	0	0.03
Set_1_contig_16604	---NA---	---NA---	6.96	2.8	7.2e-05	0.00658	7.39	1.74	12.49	17.04	0.41	4.25	14.97	0.37	1.06	6.29	0.2	6.02	1.8	0.2	0.79	0	0.1	1.41	0.76	0.29	0.51	0.65
Set_1_contig_16673	dopamine beta-hydroxylase	Onthophagus taurus	44.13	5.46	1.25e-12	1.22e-09	0.41	7.3	7.11	13.28	0.28	2.95	1.64	0	1.81	1.47	0.85	3.37	0.16	0.1	0.1	0.05	0	0	0	0	0.11	0.06
Set_1_contig_16730	---NA---	---NA---	7.07	2.82	0.000504	0.03	0.11	0.42	0.86	3.18	0	0.19	0.2	0.21	0.2	0.35	0.17	0.54	0.14	0	0	0.29	0	0.07	0.04	0	0.04	0.06
Set_1_contig_16804	trimethyllysine dioxygenase, mitochondrial	Onthophagus taurus	-6.38	-2.67	0.000584	0.03	0.74	0.06	0.06	0	1.81	0	0.1	5.51	1.21	3.85	0.14	1.22	4.36	3.87	0.21	2.23	7.76	1.27	2.51	23.64	15.17	6.78
Set_1_contig_16818	---NA---	---NA---	-9.15	-3.19	0.000321	0.02	1.1	0	0	0	0.26	0	0	7.25	1.2	3.18	0	1.18	1.07	1.9	4.3	0	10.62	31.67	7.36	23.91	1.97	9.2
Set_1_contig_16862	alpha-tocopherol transfer protein-like	Oryctes borbonicus	-6	-2.59	0.000263	0.02	2.7	0.04	0.62	0.33	0.5	0.22	0.04	0.41	0.46	0.49	0.29	0.55	1.94	1.11	1.45	2.43	0.04	0.37	0.08	8.85	7.64	2.66
Set_1_contig_16871	attacin 2	Oryctes rhinoceros	59.17	5.89	0	0	3.54	154.42	31.95	61.12	0.54	17.56	40.52	2.58	13.88	41.09	3.12	33.67	1.14	0.67	0.35	0.13	0.77	0.05	0.03	0.74	0.25	0.46
Set_1_contig_16891	---NA---	---NA---	42.83	5.42	5.86e-11	4.52e-08	1.88	24.67	14.83	14.2	0	2.81	10.77	0	6.3	19.84	0.24	8.69	0.23	0	0.24	0.19	0.12	0	0	0.23	0.37	0.15
Set_1_contig_16895	uncharacterized protein LOC116182038	Photinus pyralis	4.2	2.07	0.00109	0.05	2.44	1.49	18.72	1.25	3.4	6.74	30.45	4.07	4.42	10.69	3.25	7.9	0.18	1.33	0.67	0.83	0.39	2.45	0.09	2.23	4.42	1.4
Set_1_contig_16907	protein/nucleic acid deglycase DJ-1-like	Oryctes borbonicus	5.48	2.45	7.11e-07	0.000161	21.35	26.98	72.62	70.59	17.2	45.73	6.85	5.11	34.4	197.33	21.35	47.23	12.91	8.1	10.41	7.07	1.22	4.95	2.81	8.37	7.72	7.06
Set_1_contig_17024	snake venom vascular endothelial growth factor toxin barietin-like isoform X1	Oryctes borbonicus	8.61	3.11	3.04e-07	7.9e-05	2.89	49.72	35.87	51.9	6.21	35.25	8.22	3.29	20.7	308.84	38.11	51	2.61	3.13	1.95	1.2	1.33	2.17	3.23	10.36	13.42	4.38
Set_1_contig_17031	---NA---	---NA---	-16.56	-4.05	3.51e-05	0.00371	0.08	0	0	0	0.25	0.02	0.04	0	0	0	0	0.03	0.13	2.11	1.52	1.5	0.06	0	0	0	0	0.59
Set_1_contig_17057	---NA---	---NA---	-23.45	-4.55	4.52e-06	0.000751	0	0	0	0	0.11	0	0	0.18	0	0	0	0.03	0.06	1.6	0.64	0	1.98	0	1.98	0.25	0	0.72
Set_1_contig_17100	Cerebellar degeneration-related protein 2-like Protein	Tribolium castaneum	-5.88	-2.56	0.000201	0.01	0.3	0	0	0.11	0.25	0.15	0.09	0.38	0	0.24	0.1	0.15	0.96	0.05	1.05	0.87	0.77	0.47	1.97	0.88	0	0.78
Set_1_contig_17148	neural/ectodermal development factor IMP-L2	Oryctes borbonicus	13.64	3.77	3.56e-09	1.66e-06	4.45	80.75	34.86	40.9	1.07	57.47	30.49	3.16	19.61	36.93	1.87	28.32	2.17	0.11	0.11	6.62	0.33	0.61	0.83	5.87	0.11	1.86
Set_1_contig_17160	---NA---	---NA---	12.68	3.66	7.48e-07	0.000167	1.45	1.85	6	11.67	0.31	1.51	9.04	0.35	0.4	1.93	0.12	3.15	0.53	0	0.12	0.1	0.13	0.53	0.06	0.24	0	0.19
Set_1_contig_17166	putative gustatory receptor 28b	Oryctes borbonicus	4.96	2.31	0.000249	0.02	0.62	1.25	0.81	1.94	0.08	1.46	1.83	0.27	0.24	0.96	0.15	0.87	0.15	0.03	0	0.07	0.26	0.15	0.27	0.22	0.07	0.14
Set_1_contig_17175	---NA---	---NA---	4.55	2.19	0.000418	0.02	3.94	18.89	5.85	14.2	0.68	3.73	4.26	0.52	1.18	2.59	0.18	5.09	1.4	0.99	1	0.57	1.02	0.52	0.52	1.42	0.56	0.89
Set_1_contig_17316	proton-coupled folate transporter-like	Onthophagus taurus	-4.42	-2.14	0.000433	0.02	1.33	0.57	0.94	0.66	1.24	0.46	0.41	4.13	0.76	0.71	0.6	1.07	1.3	1.59	0.6	0.75	4.92	14.94	6.11	2.29	1.5	3.78
Set_1_contig_17491	---NA---	---NA---	13.63	3.77	0.000152	0.01	1.55	5.61	9.93	13.82	0	0.06	5.84	0	0	0.37	0	3.38	0.97	0	0.11	0	0	0.53	0	0.05	0	0.19
Set_1_contig_17531	---NA---	---NA---	-39.25	-5.29	1.08e-06	0.000226	0	0	0	0	0	0	0.11	0	0	0.34	0	0.04	0	1.91	0	0	0	3.53	3.34	6.42	0	1.69
Set_1_contig_17557	---NA---	---NA---	4.27	2.1	0.000293	0.02	0.68	5.5	0.82	2.54	0.41	3.29	2.1	0.33	1.17	6.25	1.59	2.24	0.67	0.54	0.54	0.19	0.2	0.42	0.29	0.63	0.2	0.41
Set_1_contig_17610	Ankyrin repeat-containing protein	Oryctes borbonicus	8.53	3.09	1.88e-07	5.27e-05	1.26	3.47	11.26	6.79	0.57	3.61	6.73	0.61	11.09	7.43	4.16	5.18	1.8	0.09	0.32	0.72	0.28	0.26	0.13	0.18	0.9	0.52
Set_1_contig_17618	---NA---	---NA---	-19.47	-4.28	3.45e-08	1.22e-05	0.33	0	0	0	0	0	0	0.32	0.24	0.21	0.23	0.12	4.02	1.01	0.11	0.8	3.71	0.11	5.66	2.31	2.56	2.26
Set_1_contig_17625	---NA---	---NA---	-12.37	-3.63	0.000463	0.03	0.13	0	0	0.15	0	0.14	0	0	0	0.13	0	0.05	0	1.75	3.23	0.75	0	0	0.26	0	0	0.67
Set_1_contig_17716	---NA---	---NA---	-97.62	-6.61	2.9e-05	0.00322	0	0	0	0	0	0	0	0	0	0	0	0	0	0	0	0.28	0	0	0	4.22	0	0.5
Set_1_contig_17741	---NA---	---NA---	-6.58	-2.72	0.00124	0.05	0	0	0	0.16	0.36	0	0	0.28	0	0	0	0.07	0.56	1.31	0.29	0.58	0.75	0	0.42	0.71	0	0.51
Set_1_contig_17760	PREDICTED: uncharacterized protein LOC108759449	Trachymyrmex cornetzi	31.16	4.96	0.000571	0.03	0	0.15	0	0	0.12	0	0	0	0	13.13	0	1.22	0	0	0.14	0	0	0	0	0	0	0.02
Set_1_contig_17787	---NA---	---NA---	10.94	3.45	3.64e-05	0.00384	0.65	1.88	0.91	2.06	0.34	1.26	0.59	0.16	0	0.86	0.11	0.8	0.08	0	0	0.13	0.17	0	0.08	0	0	0.05
Set_1_contig_17806	---NA---	---NA---	7.4	2.89	0.000152	0.01	0.56	3.91	1.41	4.81	0.61	17.95	0.83	0.32	0.02	1.53	0	2.9	0.52	0.64	0.96	0.2	0.06	0.04	0.02	0.14	0	0.29
Set_1_contig_17852	homeobox protein six1-like	Oryctes borbonicus	5.37	2.43	2.5e-05	0.00285	1.28	12.04	2.07	2.77	0.19	1.41	1.55	1.13	3.74	5.95	0.52	2.97	0.47	0.3	0.45	0.71	0.5	0.81	0.43	0.29	0.15	0.46
Set_1_contig_17937	---NA---	---NA---	-5.38	-2.43	0.00053	0.03	0.92	0	0.17	0.34	0.9	0.32	2.67	1.03	1.34	1.48	0	0.83	2.39	0.77	0.31	1.72	5.11	1.48	7.49	15.62	0.96	3.98
Set_1_contig_17942	retinol dehydrogenase 14	Oryctes borbonicus	34.27	5.1	0	0	4.08	147.88	43.01	43.9	2.61	44.14	33.38	0.42	35.9	73.53	6.47	39.57	1.22	0.38	0.77	0.83	0.45	0.26	0.58	0.91	2.5	0.88
Set_1_contig_17981	---NA---	---NA---	35.93	5.17	0.00071	0.03	0.18	0.41	0.36	0.39	0.03	0.33	0.1	0	0.04	0.21	0	0.19	0	0	0	0	0	0	0	0	0	0
Set_1_contig_18004	hypothetical protein AMK59_4117	Oryctes borbonicus	20.08	4.33	0.000156	0.01	0	0.79	0.6	1.18	0.09	2.1	0	0	0.58	4.52	0	0.9	0	0.11	0.11	0	0	0	0	0	0	0.02
Set_1_contig_18024	MATH and LRR domain-containing protein PFE0570w isoform X2	Oryctes borbonicus	-4.97	-2.31	0.000344	0.02	1.62	0.31	0	0.65	2.23	4.13	0.81	3.11	0.32	0.71	1.3	1.38	2.15	4.61	9.99	26.49	4.44	0.85	6.75	4.22	0.15	6.63
Set_1_contig_18061	---NA---	---NA---	7.28	2.86	4.38e-07	0.000105	1.32	10.57	3.59	7.12	0.92	4.31	4.26	0.31	2.59	2.99	0.84	3.53	0.89	0.64	0.28	0.22	0.47	0.31	0.18	0.36	0.14	0.39
Set_1_contig_18072	---NA---	---NA---	5.77	2.53	0.000622	0.03	8.25	0.86	8.11	7.98	0.39	2.9	10.43	0.11	1.02	2.69	0.16	3.9	1.59	0.12	1.3	0	0.24	0	0.45	0.34	0.73	0.53
Set_1_contig_18095	uncharacterized protein BDFB_007333	Asbolus verrucosus	6.7	2.74	3.43e-05	0.00366	0.84	7.03	8.45	4.89	0.24	1.56	3.35	0.09	1.85	4.07	1.21	3.05	0.46	0.95	0.29	0.15	0.29	0	0.37	0.56	0.29	0.37
Set_1_contig_18208	ankyrin repeat protein	Laodelphax striatellus	8.91	3.16	6.68e-08	2.15e-05	0.72	3.37	3.1	2.61	0.5	4.97	2.53	0.27	0.89	3.71	0.03	2.06	0.33	0.14	0.17	0.04	0.1	0.06	0.3	0.17	0.27	0.17
Set_1_contig_18295	---NA---	---NA---	-5.14	-2.36	0.000675	0.03	0.51	0.11	0.23	0.34	1.21	0.96	0.38	1.49	0	0.6	0.07	0.54	0.8	6.97	6.26	3.87	0.11	0.4	1.71	2.55	0.11	2.53
Set_1_contig_18307	---NA---	---NA---	-7.05	-2.82	0.000301	0.02	0.24	0	0.07	0.07	0.25	0	0.05	0.35	0.13	0	0	0.11	2.22	0.3	0.42	0	0.87	0.58	1.05	0	0.56	0.67
Set_1_contig_18328	---NA---	---NA---	-6.82	-2.77	0.000213	0.01	0.44	0	0	0	2.56	0.07	0.81	0.85	0.28	0.18	0	0.47	3.03	6.98	1.35	0.76	2.24	0.18	2.78	5.33	3.12	2.86
Set_1_contig_18418	single-minded homolog 2 isoform X4	Ignelater luminosus	5.41	2.44	0.00027	0.02	0.41	10.76	2.22	9.01	0.35	7.92	2.7	0.1	3.8	9.99	1.97	4.47	0.61	0.58	0.37	4.43	0.7	0.2	0.1	0	0.22	0.8
Set_1_contig_18588	---NA---	---NA---	19.69	4.3	5.59e-07	0.000128	0.93	7.75	3.55	6.73	0.2	7.4	3.31	0	0.64	8.55	0	3.55	0.11	0	0.59	0	0.24	0	0	0.23	0	0.13
Set_1_contig_18616	PREDICTED: uncharacterized protein LOC105569928	Vollenhovia emeryi	8.7	3.12	2.03e-05	0.00245	0.16	4.3	10.17	8.91	2.15	0.16	1.58	0	1.26	0.91	0.14	2.7	0.41	0.16	0.37	0.38	0.38	0.1	0.05	0.21	0.33	0.26
Set_1_contig_18630	cytochrome P450	Oryctes borbonicus	4.27	2.09	0.000153	0.01	2.56	5.88	42.73	13.22	8.14	6.69	12.48	0.37	9.66	5.45	12.15	10.85	2.72	3.44	1.49	5.77	1.13	2.02	0.6	0.92	2.35	2.27
Set_1_contig_18645	venom acid phosphatase Acph-1-like	Oryctes borbonicus	-13.71	-3.78	0.000268	0.02	0	0	0	0	0.08	0	0	0.09	0	0	0	0.02	0.55	0.19	0.28	0	0.19	0.45	0	0.92	0.1	0.3
Set_1_contig_18669	zinc finger protein	Oryctes borbonicus	13.73	3.78	3.82e-07	9.35e-05	1.16	17.71	17.48	53.96	0.44	8.02	21.18	0	7.16	25.06	3.66	14.17	0.82	0.32	0	4.48	0.11	0.2	0	2.4	0.44	0.98
Set_1_contig_18691	---NA---	---NA---	6.2	2.63	0.00015	0.01	0.28	1.18	1.58	2.64	0.35	1.38	0.96	0.13	0.38	0.47	0.29	0.88	0.07	0.35	0	0.22	0.07	0.07	0.07	0.14	0	0.11
Set_1_contig_18705	dynein heavy chain 1, axonemal-like	Asbolus verrucosus	-20.42	-4.35	3.04e-07	7.9e-05	0	0.06	0	0.16	0.02	0.15	0.24	0.03	0	0.08	0	0.07	0.11	0.14	0.26	0.09	3.92	0.08	5.54	0.17	0	1.15
Set_1_contig_18786	---NA---	---NA---	-15.53	-3.96	4.38e-07	0.000105	0.23	0	0	0	0.48	1.66	0.21	0.66	0	0.22	0	0.31	2.33	18.37	6.22	5.55	0.35	0.66	0.44	0.11	2.73	4.09
Set_1_contig_18830	teneurin-m isoform X3	Onthophagus taurus	6.57	2.72	2.97e-05	0.00326	0.8	2.62	0.49	2.53	0.31	17.85	3.01	0.36	0.36	1.95	0.09	2.76	0.23	0.67	0.96	0.34	0.15	0.00811	0.21	0.26	0	0.31
Set_1_contig_18841	paired box protein and transposase domain containing protein	Danaus plexippus plexippus	27.02	4.76	5.52e-10	3.17e-07	1.8	10.43	35.81	19.18	0.47	2.69	14.1	0.11	3.2	5.2	0.15	8.47	0.44	0	0.8	0.36	0.23	0.11	0.11	0.33	0	0.26
Set_1_contig_18867	---NA---	---NA---	7.05	2.82	0.000168	0.01	1.72	7.27	4.69	13.53	0.24	2.09	5	0.41	0.47	5.54	0	3.73	1.26	0.29	0.15	0.23	0.6	0.14	0.98	0.14	0	0.42
Set_1_contig_18893	---NA---	---NA---	32.62	5.03	2.47e-06	0.000458	0	5.03	5.2	7.43	0	9.92	1.77	0	0.65	0.58	0.2	2.8	0.15	0	0	0	0	0	0.29	0	0	0.05
Set_1_contig_18908	probable cytochrome P450 49a1 isoform X1	Onthophagus taurus	6.16	2.62	0.00051	0.03	0.53	4.32	2.1	7.49	0.07	0.93	12.38	0.17	1.75	2.4	9.79	3.81	1.91	0	0	0.21	0.37	0.43	0.87	0	0.56	0.48
Set_1_contig_18941	hypothetical protein AMK59_3907, partial	Oryctes borbonicus	-5.26	-2.39	0.000199	0.01	0.85	0.62	0.07	0.65	4.14	0.07	0.78	2.15	2.94	0.82	0	1.19	7.3	10.47	3.66	2.99	5.26	0.76	4.16	14.79	3.29	5.85
Set_1_contig_18956	---NA---	---NA---	58.21	5.86	0	0	0.34	8.48	14.75	39.72	0.46	9.78	37.97	0.29	14.26	35.22	0.81	14.73	0.46	0.14	0.17	0.08	0.14	0.23	0.17	0.23	0.18	0.2
Set_1_contig_19000	rhythmically expressed gene 5 protein	Oryctes borbonicus	4.36	2.12	6.84e-05	0.00633	5.21	10.34	11.3	20.13	3.03	24.95	10.03	0.88	5.11	15.45	0.57	9.73	2.32	2.94	1.4	1.9	1.35	1.18	0.52	3.03	1.28	1.77
Set_1_contig_19015	---NA---	---NA---	4.7	2.23	0.000945	0.04	0.74	3.11	0.46	2.09	0.24	2.55	1.91	0.63	0.13	1.3	0	1.2	0.2	0.58	0.04	0.26	0.21	0.12	0.04	0.36	0	0.2
Set_1_contig_19047	CLUMA_CG002351, isoform A	Photinus pyralis	23	4.52	0.000189	0.01	0	0	0	0	0	0	0.27	0	0	0.14	43.06	3.95	0.29	0	0	0.94	0.15	0	0	0	0	0.15
Set_1_contig_19151	---NA---	---NA---	-96.99	-6.6	2.11e-05	0.00251	0	0	0	0	0	0	0	0	0	0	0	0	0	4.15	0	14.16	0	0	0	0	0	2.03
Set_1_contig_19187	SAFB-like transcription modulator	Onthophagus taurus	4.53	2.18	0.000414	0.02	0.1	1.05	1.5	1.76	0.44	0.81	0.62	0.05	0.54	0.83	0.43	0.74	0.36	0.03	0.08	0.38	0.14	0.03	0.13	0.13	0.03	0.14
Set_1_contig_19226	60S ribosomal protein L19	Nicrophorus vespilloides	110.36	6.79	4.53e-10	2.7e-07	0.2	5.29	7.48	11.87	0.23	3.1	0.37	0	1.71	5.17	0.23	3.24	0	0	0	0	0	0.07	0	0	0.07	0.02
Set_1_contig_19241	hypothetical protein AMK59_2333, partial	Oryctes borbonicus	86.96	6.44	3.73e-12	3.45e-09	0.09	0.7	8.45	10.87	0.08	2.21	4.23	0.03	0.38	1.16	0.09	2.57	0	0.03	0	0	0.07	0	0.03	0.06	0	0.02
Set_1_contig_19324	---NA---	---NA---	7.62	2.93	3.81e-05	0.00397	5.09	6.17	6.59	11.7	1.39	1.98	3.96	0	0.42	6.5	0.09	3.99	0.74	0.39	0.52	0.31	0.13	0.61	0.12	0.88	0	0.41
Set_1_contig_19372	RNA-directed DNA polymerase from mobile element jockey-like	Trachymyrmex cornetzi	-5.67	-2.5	0.000466	0.03	0.09	0.04	0.03	0.04	0.28	0.15	0.03	0.00901	0	0.14	0.03	0.08	0.12	1.21	1.47	0.25	0.03	0.05	0.05	0.15	0.04	0.37
Set_1_contig_19447	elongation of very long chain fatty acids protein AAEL008004-like	Tribolium castaneum	31.52	4.98	3.33e-15	5.4e-12	4.19	29.54	39.39	14.56	0.28	137.79	14.89	1.11	31	52.84	7.14	30.25	0.4	0.41	0.25	4.8	0.34	0.08	0.32	0.73	0.52	0.87
Set_1_contig_19469	---NA---	---NA---	-4.6	-2.2	0.000574	0.03	0.06	0.12	0.06	0.13	0.29	0.18	0.05	0.22	0.13	0.22	0	0.13	0.45	0.81	1.04	0.55	0	0.55	0.17	0.68	0.48	0.52
Set_1_contig_19492	paired box protein and transposase domain containing protein	Scophthalmus maximus	8.17	3.03	1.77e-05	0.0022	4.71	7.65	8.45	10.29	0.54	5.16	1.63	0.24	12.81	15.22	0.09	6.07	0.37	0.64	0.26	0.2	0	1.35	1.24	0.63	0.53	0.58
Set_1_contig_19574	---NA---	---NA---	7.12	2.83	1.29e-08	5.41e-06	2.97	49.21	73.86	18.03	2.47	18.58	24.21	2.12	13.08	30.78	10.18	22.32	1.63	1.9	2.13	11.13	0.64	2.03	1.59	2.9	2.12	2.9
Set_1_contig_19595	---NA---	---NA---	4.89	2.29	0.000303	0.02	1.1	6.15	3.31	5.08	0.46	5.18	9.86	0.62	0.98	3.75	0.07	3.32	1.9	0.3	0.81	0.2	0.26	0.58	0.49	0.15	0.1	0.53
Set_1_contig_19611	spectrin beta chain isoform X1	Anoplophora glabripennis	4.37	2.13	0.000537	0.03	1.54	3.04	2.22	5.12	0.89	4.15	1.54	0.23	0.89	3.29	0.2	2.1	0.52	0.24	0.73	0.31	0.05	0.32	0.56	0.71	0	0.38
Set_1_contig_19621	---NA---	---NA---	-16.7	-4.06	6.67e-06	0.00101	0.68	0	0	0.11	3.03	0.1	0.09	0.28	0	0	0.2	0.41	1.23	27.71	5.92	1.71	17.2	0	0	0.1	2.24	6.23
Set_1_contig_19658	---NA---	---NA---	6.69	2.74	0.000966	0.04	0.9	2.56	3.14	1.1	0	4.11	1.23	0.43	1.08	3.38	0	1.63	0.96	0	0	0	0.19	0	0	0.53	0	0.19
Set_1_contig_19669	---NA---	---NA---	-6.47	-2.69	3.97e-05	0.00409	0.76	0.11	0.49	0.12	2.28	0.34	0.1	0.52	0.36	0.52	0.22	0.53	2.11	4.04	3.84	0.35	5.97	1.67	6.44	2.78	0.11	3.03
Set_1_contig_19804	serine protease 7-like	Oryctes borbonicus	6.47	2.69	2.08e-06	0.000399	0.28	9.65	3.19	6.7	1.17	7.21	3.51	0.48	7.65	5.94	1.66	4.31	0.65	0.28	0.39	0.4	0.52	0.48	0.38	0.93	0.75	0.53
Set_1_contig_19856	membrane transporter	Oryctes borbonicus	5.82	2.54	0.000197	0.01	2.48	8.1	31.97	25.34	0.35	13.05	18.97	0.64	6.41	9.16	65.14	16.51	0.89	0.33	0.17	15.39	0.52	0.48	0.24	0.82	5.44	2.7
Set_1_contig_19859	---NA---	---NA---	5.61	2.49	0.000531	0.03	4.24	13.43	4.08	7.61	0.21	11.16	9.03	1.08	0.14	3.97	0	5	0.61	0.38	0.51	0.1	0.78	1.08	1.1	1.36	0	0.66
Set_1_contig_19863	Glucosylceramidase-like Protein	Asbolus verrucosus	-10.93	-3.45	2.85e-05	0.00319	0.29	0	0	0	0.84	0.15	0.13	1.93	0	0	0	0.3	0.84	2.46	15.84	0.11	1.94	2.77	2.38	1.56	0.45	3.15
Set_1_contig_19867	---NA---	---NA---	-4.98	-2.32	0.0006	0.03	1.32	0	0.41	0.13	0.2	0.25	0.66	1.85	0.92	0.35	0.08	0.56	3.28	1.09	0.97	0.19	4.37	4.86	1.88	1.07	3.01	2.3
Set_1_contig_19875	---NA---	---NA---	9.53	3.25	1.39e-07	3.96e-05	1.02	5.64	13.85	23.06	0.81	5.17	34.63	3.19	15.74	13.52	62.51	16.29	0.68	0.32	0.16	2.14	0.17	1.24	0.47	5.45	2.13	1.42
Set_1_contig_19909	myb-like protein X isoform X2	Sitophilus oryzae	7.76	2.96	2.91e-05	0.00322	0.08	0.55	1.27	2.55	0.04	0.41	1.94	0.03	0.49	1.74	0.09	0.83	0.08	0.11	0.16	0.06	0.03	0.15	0.03	0.13	0.03	0.08
Set_1_contig_19925	---NA---	---NA---	41.67	5.38	1.47e-14	2.16e-11	2.37	23.94	19.8	24.01	0.22	11.19	20.82	0.04	9.47	28.04	0.47	12.76	0.15	0.04	0.12	0.03	0.16	0.11	0.19	1.4	0.04	0.25
Set_1_contig_19935	---NA---	---NA---	-6.66	-2.73	0.000376	0.02	0.3	0.08	0.6	0.17	0.06	0.4	0.42	0.37	0	0.29	0	0.24	0.37	0.15	0.39	0	4.2	1.25	4.02	1.88	0	1.36
Set_1_contig_19956	histone-lysine N-methyltransferase SETMAR-like	Branchiostoma belcheri	5.04	2.33	0.000851	0.04	0.44	3.61	2.11	3.79	0.65	0.92	0.51	0.32	0.72	1.49	0.15	1.34	0.11	0.22	0.22	0.26	0.8	0	0.22	0.11	0	0.22
Set_1_contig_20030	LRR 8 domain containing protein	Onthophagus taurus	4.47	2.16	0.000147	0.01	4.52	36.3	15.37	25.65	3.93	18.21	22.48	1.36	6.33	41.14	21.76	17.91	1.88	1.12	1.13	22.03	0.15	2.29	0.43	1.98	3.49	3.83
Set_1_contig_20063	---NA---	---NA---	4.34	2.12	0.000894	0.04	0.76	1.66	2.14	3.32	0.64	3.72	6.37	0.27	0.21	2.34	0.06	1.95	0.42	0.34	0.77	0.3	0.69	0.14	0.28	0.28	0.05	0.36
Set_1_contig_20074	---NA---	---NA---	5.5	2.46	0.000732	0.03	0.31	4.7	2.57	6.78	1.05	5.39	1.99	0.3	0.23	1.2	0	2.23	0.3	0.42	0.53	1.16	0.22	0.2	0	0.2	0	0.34
Set_1_contig_20075	hypothetical protein AMK59_405	Oryctes borbonicus	7.81	2.96	0.000439	0.02	0.62	9.06	0.05	0.15	0.07	2.06	3.39	0.17	0.1	1.06	0	1.52	0.21	0.53	0.04	0	0.23	0	0.17	0.13	0	0.15
Set_1_contig_20194	---NA---	---NA---	8.35	3.06	0.000341	0.02	0.17	1.38	0.54	0.48	0	0.11	0.76	0.04	0.1	0.17	0	0.34	0.11	0	0	0	0.02	0	0.11	0.04	0	0.03
Set_1_contig_20241	---NA---	---NA---	4.35	2.12	0.00109	0.05	3.99	12.62	3.97	6.97	0.77	63.35	2.39	1.62	2.18	2.37	1.56	9.25	1.35	3.41	1.09	1.11	3.35	0.44	1.65	0.15	0.96	1.5
Set_1_contig_20266	---NA---	---NA---	7.22	2.85	9.1e-07	0.000198	2.22	9.59	3.25	5.62	1.48	4.46	8.57	0.38	0.98	7.11	0.19	3.99	1.33	0.32	0.51	0.22	0.53	0.38	0.3	0.12	0.2	0.43
Set_1_contig_20363	serine protease inhibitor 88Ea-like isoform X1	Oryctes borbonicus	6.22	2.64	4.38e-07	0.000105	0.41	4.67	3.01	4.45	2.22	6.74	4.81	0.99	1.76	9.89	3.73	3.88	0.5	0.76	0.76	0.77	0.57	0.36	0.37	0.58	0	0.52
Set_1_contig_20372	Heat shock 70 kDa protein cognate 4	Cotesia chilonis	21.12	4.4	0	0	16.3	141.79	58.9	65.82	5.99	116.95	121.94	2.44	43.09	63.59	3.11	58.17	2.71	3.89	3.71	2.42	3.15	1.79	1.38	1.06	0.15	2.25
Set_1_contig_20416	---NA---	---NA---	5.73	2.52	0.000229	0.02	1.21	9.8	16.71	12.03	0.06	7.65	7.24	0.3	0.61	1.3	19.99	6.99	0.44	0.04	0.14	6.05	0.14	0.64	1.86	0.21	0.91	1.16
Set_1_contig_20449	uncharacterized protein LOC111415932	Onthophagus taurus	38.28	5.26	1.78e-05	0.00221	0.3	0.89	0.62	1.38	0	0.41	0.36	0	0.33	1.05	0.07	0.49	0	0	0	0.04	0	0	0	0	0	0.00442
Set_1_contig_20451	neural/ectodermal development factor IMP-L2-like	Oryctes borbonicus	13.84	3.79	5.67e-11	4.45e-08	10.97	193.89	102.02	94.08	1.47	87.72	57.57	2.68	61.74	76.36	14.14	63.87	3.57	0.64	0.24	13.29	0.91	2.07	1.71	11	3.32	4.08
Set_1_contig_20458	uncharacterized protein LOC108904994	Anoplophora glabripennis	7.68	2.94	0.00104	0.04	4.89	5.79	8.66	7.86	0.92	1.14	0	1.44	0.11	0	0	2.8	2.05	0.1	0	0	0.1	0.1	0.1	0.2	0	0.29
Set_1_contig_20463	---NA---	---NA---	4.87	2.28	0.000414	0.02	0.5	1.63	1.59	2.78	0.12	1.8	0.79	0.31	0.8	0.57	0.19	1.01	0.13	0.51	0.28	0.26	0.14	0.04	0.13	0.05	0	0.17
Set_1_contig_20578	---NA---	---NA---	10.94	3.45	0.000851	0.04	0.22	0.53	0.57	1.04	0	0.07	0.13	0.21	0.16	0.28	0.2	0.31	0.07	0	0	0	0.07	0	0	0	0	0.02
Set_1_contig_20667	venom protease-like	Arctia plantaginis	27.04	4.76	3.91e-09	1.8e-06	0.48	8.12	15.06	18.98	2.19	9.61	35.25	0.09	41.38	26.64	2.87	14.61	0.56	0	0	0.62	0	0	0	3.23	0	0.49
Set_1_contig_20695	alpha-tocopherol transfer protein-like	Oryctes borbonicus	6.75	2.75	1.62e-05	0.00207	1.78	13.31	2.34	2.44	0.67	1.91	5.5	0.12	1.94	5.38	0.58	3.27	0.72	0.56	0.25	0.74	0	0.41	0.36	0.48	0.06	0.4
Set_1_contig_20704	cytochrome P450-like protein	Oryctes borbonicus	-4.55	-2.18	0.00125	0.05	0.28	0.07	0	0.08	1.04	0.14	0.13	0.2	0	0.4	0.14	0.22	0.27	1.39	0.28	0.39	0.86	0.47	0.34	2.79	1.15	0.88
Set_1_contig_20758	IQ and AAA domain-containing protein 1-like	Oryctes borbonicus	-7.16	-2.84	0.000527	0.03	0.16	0	0	0	0.08	0	0.02	0.33	0	0.02	0	0.06	0.27	0.12	0.07	0.06	0.26	0.07	0.61	0.18	1.36	0.33
Set_1_contig_20763	histone-lysine N-methyltransferase SETMAR-like	Trachymyrmex zeteki	-18.91	-4.24	5.52e-07	0.000127	0.13	0.03	0	0	0.04	0	0.02	0.19	0	0.02	0.03	0.04	0.15	0.1	0.2	0	1.96	1.21	0.32	2.6	0	0.73
Set_1_contig_20805	cationic trypsin-like	Onthophagus taurus	-147.74	-7.21	4.75e-13	5.45e-10	0.18	0	0	0.13	0.2	0.06	0	0	0.13	0	0	0.06	0.12	0	0.12	4.47	0.12	0.29	0.23	77.21	0.25	9.2
Set_1_contig_20829	tyrosine 3-monooxygenase	Onthophagus taurus	31.46	4.98	7.99e-15	1.21e-11	4.4	73.73	40.13	21.77	4.09	30.62	128.92	0.06	77.06	33.52	11.62	38.72	0.29	1.16	0.3	4.15	0.14	0.1	0.06	1.56	2.3	1.12
Set_1_contig_20861	arrestin domain-containing protein 17-like	Oryctes borbonicus	21.14	4.4	1.05e-10	7.85e-08	1.57	19.34	8.17	12.75	0.24	5.56	8.36	0.02	3.77	3.82	0.34	5.81	0.42	0.04	0.02	0.03	0.27	0	0.21	0.15	0.68	0.2
Set_1_contig_20908	---NA---	---NA---	6.28	2.65	0.000982	0.04	1.29	0.41	0.44	1.43	0.87	1.34	1.06	0.5	0.14	1.99	0	0.86	0.13	0.26	0.13	0	0.4	0	0	0	0	0.1
Set_1_contig_20948	oocyte zinc finger protein XlCOF28	Oryctes borbonicus	19.33	4.27	2.97e-09	1.47e-06	1.2	18.65	19.48	67.89	0.27	6.5	21.8	0	11.75	35.88	7.33	17.34	0.25	0.13	0.13	3.34	0.07	0.06	0.12	2.43	0.92	0.83
Set_1_contig_20989	CLUMA_CG011727, isoform A	Tribolium castaneum	-26.25	-4.71	3.32e-07	8.4e-05	0.53	0.19	0	0.29	0	0.09	0	1.36	9.49	1.11	0.06	1.19	3.71	2.14	1.26	0	3.77	8.45	1.55	212.86	44.04	30.86
Set_1_contig_21026	---NA---	---NA---	18.89	4.24	9.96e-07	0.000214	0.11	8.51	31.75	4.65	0	3.58	2.27	0	6.59	4.36	3.95	5.98	0.1	0.43	0	1.38	0	0	0	0	0.68	0.29
Set_1_contig_21062	bromodomain-containing protein DDB_G0280777	Onthophagus taurus	4.41	2.14	8.65e-05	0.00754	0.56	18.18	12.59	8.19	2.19	14.85	8.76	1.89	4.62	5.5	9.31	7.88	0.48	2.06	1.35	3.38	0.29	0.34	0.69	2.36	2.35	1.48
Set_1_contig_21087	protein toll	Oryctes borbonicus	9.72	3.28	3.32e-05	0.00357	3.07	0	7.24	17.97	0	5.58	6.05	0	5.81	7.62	0.2	4.87	0.63	0.3	0.54	0.05	0.18	0.46	0	0.47	0.8	0.38
Set_1_contig_21094	---NA---	---NA---	30.84	4.95	1.09e-07	3.3e-05	0	0.56	17.67	10.18	0.49	1.46	0.3	0	0.14	0.48	0.08	2.85	0.08	0.17	0.29	0	0	0	0.04	0	0.09	0.07
Set_1_contig_21162	---NA---	---NA---	21.32	4.41	3.75e-07	9.26e-05	0	6.14	10.06	1.58	0.07	0.67	3.95	0.04	0.38	1.62	0.44	2.27	0.21	0	0.13	0	0.04	0	0	0.38	0	0.09
Set_1_contig_21169	hypothetical protein AMK59_4955, partial	Oryctes borbonicus	5.76	2.53	2.71e-05	0.00306	3.7	10.12	10.39	21.54	1.74	33.67	8.9	1.05	1.59	6.68	1.73	9.19	1.36	0.74	0.62	8.02	1.33	0.06	0.53	0.48	0.25	1.49
Set_1_contig_21227	hypothetical protein AMK59_5516	Oryctes borbonicus	9.47	3.24	7.44e-05	0.00676	0.2	3.94	2.43	3.76	0.04	1.38	0.76	0	0.11	0.47	0.3	1.22	0.19	0	0	0.47	0	0.14	0.1	0	0.05	0.11
Set_1_contig_21261	pathogenesis-related protein 5-like	Oryctes rhinoceros	-7.84	-2.97	9.57e-05	0.00813	137.63	6.46	12.26	19.18	25.55	2.33	13.37	462.83	5.41	9.71	2.4	63.38	373.08	188.68	242.57	0.75	429.53	1178.21	431.3	279.61	550.97	408.3
Set_1_contig_21265	---NA---	---NA---	6.23	2.64	0.000157	0.01	1	3.79	2.36	1.88	0	0.83	3.66	0.19	0.98	2.02	1.7	1.67	0.1	0.1	0.51	0	0.31	0.1	0.29	0.39	0.1	0.21
Set_1_contig_21266	---NA---	---NA---	-14.33	-3.84	9.91e-05	0.00834	0.39	0	0	0	0.04	0	0	0	0.05	0.33	0	0.07	0.14	0.1	0.05	0.04	0.05	0	0.05	0.92	5.51	0.76
Set_1_contig_21271	---NA---	---NA---	11.77	3.56	0.000131	0.01	0	0.03	0.72	1.01	0.15	0.33	1.31	0	0.05	0.91	0	0.41	0.05	0.12	0	0.08	0	0	0	0	0	0.03
Set_1_contig_21345	glucose dehydrogenase [FAD, quinone]-like	Oryctes borbonicus	-7.18	-2.84	0.000104	0.00862	0.03	0	0.03	0.07	0.22	0.03	0.05	0.03	0	0	0	0.04	0.32	0.45	0.21	0.02	0.37	0.48	0.14	0.06	0.31	0.26
Set_1_contig_21379	---NA---	---NA---	7.01	2.81	0.000191	0.01	4.84	6.05	4.59	10.03	1.07	2.25	5.02	0	0.84	4.55	0	3.57	1.12	0.13	0.39	0.41	0	0.86	0	0.63	0	0.39
Set_1_contig_21451	---NA---	---NA---	6.8	2.77	0.000681	0.03	0	1.78	1.32	0.96	0	0.32	0.94	0	0.22	1.43	0.1	0.64	0	0.1	0.1	0.04	0.11	0	0.05	0.2	0.05	0.07
Set_1_contig_21554	General transcription factor II-I repeat domain-containing protein 2	Thelohanellus kitauei	8.85	3.15	7.14e-06	0.00107	0.62	1	0.88	1.52	0.26	4.72	0.64	0.08	0.15	1.92	0.04	1.08	0.19	0.23	0.06	0.04	0.15	0.05	0	0.08	0	0.09
Set_1_contig_21599	---NA---	---NA---	14.01	3.81	1.87e-05	0.00231	0.35	2.96	0.46	1.68	0.25	2.55	1.77	0	0	1.58	0	1.05	0.17	0.06	0	0	0.12	0	0.11	0	0	0.05
Set_1_contig_21672	tiggy-winkle hedgehog protein	Oryctes borbonicus	11.04	3.47	6.74e-10	3.82e-07	1.59	15.01	11.24	16.83	0.62	11.93	13.7	0.27	3.82	15.09	2.18	8.39	0.86	0.59	0.77	2.1	0.03	0.2	0.17	0.85	0.45	0.67
Set_1_contig_21696	RNA-directed DNA polymerase from mobile element jockey	Oryctes borbonicus	-6.38	-2.67	0.000381	0.02	0.27	0.81	0.71	0.75	0.8	1.79	7.86	0.17	0.2	0.48	0.49	1.3	0.04	0.32	0.23	0.36	9.77	24.8	6.39	11.03	0.52	5.94
Set_1_contig_21787	---NA---	---NA---	38.58	5.27	2.84e-10	1.78e-07	79.54	19.75	163.48	157.72	3.37	17.85	615.3	0.85	353.25	184.33	6.14	145.6	0.43	0.15	0.2	0.16	27.05	1.65	0.1	0.05	0.41	3.35
Set_1_contig_21832	hypothetical protein AMK59_3698, partial	Oryctes borbonicus	50.69	5.66	1.25e-13	1.68e-10	0.98	6.27	108.02	130.99	0.52	18.63	35.97	0	3.78	13.51	9.33	29.82	0.52	0.09	0.09	0.07	0.37	0.09	0.17	1.58	1.11	0.45
Set_1_contig_21896	---NA---	---NA---	4.79	2.26	2.38e-05	0.00274	0.59	1.32	2.51	2.19	0.88	1.25	1.67	0.26	0.74	1.27	0.29	1.18	0.36	0.26	0.28	0.14	0.18	0.03	0.06	0.16	0.34	0.2
Set_1_contig_21912	---NA---	---NA---	-15.43	-3.95	0.000292	0.02	0	0	0	0	0	0	0.13	0	0	0.13	0.47	0.07	0	0	0	0	0.43	0.13	0	1.23	6.38	0.91
Set_1_contig_21917	Glycerophosphodiester phosphodiesterase 1	Amyelois transitella	-5.24	-2.39	0.00111	0.05	0.41	0.29	0.31	0.15	0.23	0.14	0.25	0.39	0.15	0.39	0	0.25	2.26	0.28	0	0	1.84	0.26	0.53	2.97	1.71	1.1
Set_1_contig_21943	hypothetical protein AMK59_4117	Oryctes borbonicus	43.44	5.44	1.06e-07	3.23e-05	0.15	6.73	6.52	3.79	0.37	5.1	3.54	0	1.79	10.89	0	3.53	0	0.15	0.15	0	0	0	0	0.15	0	0.05
Set_1_contig_21944	General transcription factor II-I repeat domain-containing protein 2	Hyposmocoma kahamanoa	7.77	2.96	0.000115	0.00929	0.43	0.27	1.2	1.18	0.04	3.6	0.27	0.12	0.47	1.52	0	0.83	0.12	0.04	0.04	0	0.13	0.12	0.13	0.08	0	0.08
Set_1_contig_21952	---NA---	---NA---	-10.07	-3.33	0.000974	0.04	0	0	0.14	0	0	0	0.12	0	0	0	0	0.02	0	1.4	0.19	0.15	0	0.06	0.43	0.06	0	0.25
Set_1_contig_21987	---NA---	---NA---	11.23	3.49	3.36e-06	0.00059	6.18	9.68	6.13	9.46	0.78	6.53	1.26	0	1.56	7.19	0.17	4.45	0.86	0.1	0.05	0.31	0	0	0.1	1.5	0	0.32
Set_1_contig_22047	phosphatidylinositol-binding clathrin assembly protein LAP-like	Onthophagus taurus	-4.98	-2.32	0.000294	0.02	1.46	1.06	0.56	0.66	2.37	3.6	1.29	1.66	0.4	1.49	4.54	1.73	0.67	3.54	3.6	74.19	1.32	0.48	1.38	1.75	0.29	9.69
Set_1_contig_22058	growth/differentiation factor 8	Oryctes borbonicus	-6.65	-2.73	0.000401	0.02	0.72	0	0.04	0.04	2.09	0.04	0.4	0.03	0.12	0.35	0.02	0.35	1.23	6.04	3.25	7.46	0.37	0	0.49	1.42	0.49	2.31
Set_1_contig_22077	hypothetical protein AMK59_5199	Oryctes borbonicus	5.43	2.44	0.000335	0.02	0.79	3.89	1.34	2.48	0.11	2.61	2.29	0.76	1.73	2.29	0.27	1.69	0.39	0	0.13	0.53	0.41	0	0.51	0.26	0	0.25
Set_1_contig_22101	---NA---	---NA---	8.15	3.03	0.000327	0.02	0.12	1.58	1.61	0.76	0	0.97	0.46	0.06	0.14	1.56	0.13	0.67	0.36	0.06	0	0.05	0	0.06	0	0	0	0.06
Set_1_contig_22160	---NA---	---NA---	-11.09	-3.47	0.000461	0.03	0	0	0	0	0	0	0	0.41	0	0	0	0.04	0.1	0.11	0.54	0	0.89	1.34	0.21	0.85	0	0.45
Set_1_contig_22183	hypothetical protein AMK59_2401	Oryctes borbonicus	5.09	2.35	4.38e-05	0.00442	1.06	8.3	4.76	7.77	1.94	3.79	32.52	4.89	16.38	25	2.28	9.88	1.59	1.65	1.07	0.69	1.2	0.46	4.12	1.61	2.11	1.61
Set_1_contig_22214	---NA---	---NA---	-8.06	-3.01	0.00013	0.01	0	0.09	0.05	0.05	0	0	0	0.4	0	0.04	0.11	0.07	0.32	0.08	0.97	0.07	0.09	1.2	0.73	0.08	0.61	0.46
Set_1_contig_22241	---NA---	---NA---	4.43	2.15	3.17e-06	0.000564	6.29	18.87	13.74	15.71	3.06	8.68	13.95	4.59	8.3	8.12	3.81	9.56	1.85	1.53	2.07	4.61	1.66	1.54	1.26	1.72	0.71	1.88
Set_1_contig_22257	lysozyme C, milk isozyme-like	Oryctes borbonicus	13.52	3.76	1.78e-08	6.91e-06	0.23	0.94	5.25	5.74	0.46	0.69	0.53	0.69	1.83	2.69	0.2	1.75	0.2	0.12	0.15	0.05	0.03	0	0.14	0.14	0.15	0.11
Set_1_contig_22284	histone deacetylase 11	Oryctes borbonicus	-9.1	-3.19	2e-05	0.00243	0.53	0.16	0.43	0.25	0.93	0.91	0.63	10.49	0.33	0.66	0.54	1.44	0.93	0.81	0.42	0.33	25.66	47.68	15.25	1.35	3.54	10.66
Set_1_contig_22306	---NA---	---NA---	-6.93	-2.79	0.00115	0.05	0	0	0	0	1.06	0.33	0	0.15	0.17	0.15	0	0.17	0	0.8	5.76	0.13	0.33	0.15	1.7	0.78	0.5	1.13
Set_1_contig_22316	---NA---	---NA---	17.96	4.17	4e-10	2.47e-07	1.54	12.46	7.84	26.7	0.94	20.39	8.7	0.62	2.58	20.84	0.28	9.36	0.29	0.3	0.42	0.19	0.12	0.11	0.29	1.98	0	0.41
Set_1_contig_22370	---NA---	---NA---	-23.04	-4.53	0.000296	0.02	0	0	0	0	0	0.16	0	0	0	0	0	0.01	0	0.79	1.59	0.5	2.77	0	0	0	0	0.63
Set_1_contig_22593	leucine-rich repeat and fibronectin type III domain-containing protein 1-like protein	Onthophagus taurus	53.99	5.75	3.03e-13	3.66e-10	0.2	6.19	1.36	14.65	0.05	1.26	1.09	0.15	0.53	8.94	0.12	3.14	0.04	0	0.04	0.2	0.02	0.02	0.13	0	0	0.05
Set_1_contig_22614	WAP four-disulfide core domain protein 2 isoform X3	Galeopterus variegatus	11.42	3.51	2.3e-05	0.00269	0.63	16.2	0.24	7.18	0.26	4.35	0.29	0	0.69	1.92	0.5	2.93	0.1	0.32	0	0	0	0.3	0.2	0.31	0.33	0.17
Set_1_contig_22633	hypothetical protein AMK59_2304	Oryctes borbonicus	-8.33	-3.06	2.16e-05	0.00255	0.95	0	0.15	0	0.57	0	0.99	1.04	0	0.26	0.09	0.37	3.03	1.64	1.37	1.08	2.81	0.39	2.64	11.5	0.71	2.8
Set_1_contig_22644	---NA---	---NA---	-8.15	-3.03	2.91e-05	0.00322	0.25	0.15	0.04	0.04	0.18	0.26	0	0.03	0.12	0.35	0.02	0.13	0.31	3.69	1.27	1.61	0.6	0	0.7	0.5	0	0.96
Set_1_contig_22867	glucose dehydrogenase [FAD, quinone]-like	Oryctes borbonicus	25.22	4.66	5.39e-07	0.000126	0.87	20.45	0.82	2.7	0	1.1	1.07	0	0	0.11	0.22	2.48	0.28	0	0	0.09	0	0.14	0.04	0	0.08	0.07
Set_1_contig_22914	---NA---	---NA---	-172.99	-7.43	2.23e-06	0.000422	0	0	0	0	0	0	0	0	0	0	0	0	0	0	0	1.83	0	0	0	19.72	0.28	2.43
Set_1_contig_22933	---NA---	---NA---	5.74	2.52	0.000412	0.02	0.1	0.61	1.18	0.75	0.15	0.27	0.72	0.18	0.4	0.23	0	0.42	0.13	0.13	0.13	0.02	0.05	0	0.03	0.05	0	0.06
Set_1_contig_22970	hemocyte protein-glutamine gamma-glutamyltransferase	Tribolium castaneum	25.46	4.67	7.24e-13	7.75e-10	0.86	7.68	2.1	17.34	0.37	4.62	6.26	0.19	2.34	9.52	0.11	4.67	0.16	0.11	0.34	0.07	0.06	0.03	0.24	0.11	0.17	0.14
Set_1_contig_23021	putative RNA-directed DNA polymerase from transposon BS-like Protein	Diabrotica virgifera virgifera	6.59	2.72	0.00106	0.04	0	2.96	1.64	4.14	0	1.84	1.14	0.1	0.34	1.7	0.14	1.27	0.61	0.21	0	0.08	0.32	0	0.1	0	0	0.15
Set_1_contig_23060	---NA---	---NA---	4.49	2.17	9.89e-05	0.00834	1.14	7.9	3	5.77	1.92	7.13	6.05	1.1	1.39	6.86	2.85	4.1	0.74	1.03	1.03	1.32	1.19	0.49	0.25	0.38	0.27	0.74
Set_1_contig_23148	---NA---	---NA---	-5.53	-2.47	0.000664	0.03	1.01	0	0	0	2.78	0.15	0.4	0	0.63	0.42	0.1	0.5	1.26	3.78	2.62	2.99	1.05	0.42	1.83	1.28	6.32	2.39
Set_1_contig_23178	---NA---	---NA---	-7.58	-2.92	0.000976	0.04	0.13	0	0	0	0.57	0.91	0.19	1.1	0	0	0.05	0.27	0.26	2.86	11.55	0.86	0.35	0	0.2	0.13	0.14	1.82
Set_1_contig_23180	leucine-rich repeat-containing protein 15-like	Oryctes borbonicus	-4.7	-2.23	0.000521	0.03	0	0.18	0.13	0.06	0.2	0.12	0.21	0.06	0.06	0.56	0	0.14	0.4	1	0.12	0.42	0.85	0.28	0.4	1.38	0.43	0.58
Set_1_contig_23187	---NA---	---NA---	-5.86	-2.55	0.000886	0.04	0.2	0.04	0	0	0.1	0.04	0.18	0.08	0.09	0.08	0	0.07	0.23	0.71	1.99	0.06	0.04	0.11	0.04	0.12	0.12	0.38
Set_1_contig_23269	arylsulfatase B-like	Oryctes borbonicus	6.08	2.6	0.000759	0.04	0.11	1.39	0.48	1.67	0.23	0.59	0.64	0	0.53	3.24	0.24	0.83	0.13	0	0	0.58	0	0	0	0.19	0.2	0.12
Set_1_contig_23358	Transposable element Tc3 transposase	Camponotus floridanus	-13.97	-3.8	2.05e-05	0.00246	0.11	0	0.13	0	0	0	0.11	0.22	0	0	0	0.05	0.34	0.23	0.23	0	0.36	0.55	1.12	1.02	2.28	0.68
Set_1_contig_23384	---NA---	---NA---	-14.48	-3.86	2.91e-05	0.00322	0.31	0	0	0	0.62	0	0.19	0	1.38	0.71	0.07	0.3	0.61	0.42	0.96	0.42	0.22	0	0.2	2.39	24.69	3.32
Set_1_contig_23425	---NA---	---NA---	-5.49	-2.46	0.000874	0.04	0.14	0	0.02	0	0.15	0.08	0	0	0.09	0.13	0.01	0.06	0.06	0.22	0.32	0.02	0.12	0.06	0.29	0.97	0.31	0.26
Set_1_contig_23458	---NA---	---NA---	9.72	3.28	2.47e-05	0.00283	0.41	0.75	0.2	0.58	0.15	1.97	0.57	0.02	0	0.71	0	0.49	0.02	0	0.1	0.08	0.06	0.04	0.02	0.02	0	0.04
Set_1_contig_23464	ORF B	Leptinotarsa decemlineata	4.35	2.12	0.000956	0.04	0.31	0.25	0.58	1.7	0.14	0.46	0.48	0.01	0.21	0.75	0.03	0.45	0.19	0.13	0.12	0.04	0.06	0.03	0.07	0.1	0.02	0.08
Set_1_contig_23497	AF4/FMR2 family member 4-like isoform X1	Onthophagus taurus	46.91	5.55	2.17e-11	1.83e-08	0.51	1.54	60.68	70.92	0.12	0.69	12.87	0.07	3.28	4.31	0.4	14.13	0.43	0.3	0.22	0	0	0.21	0.43	0.43	0.15	0.24
Set_1_contig_23555	protein lozenge-like isoform X3	Oryctes borbonicus	6.84	2.77	7.69e-06	0.00113	0.92	2.86	7.07	10.54	0.5	3.92	5.08	0.25	3.25	23.19	1.93	5.41	0.32	0.6	0.07	0.85	0.27	0.7	0.84	1.04	0.97	0.63
Set_1_contig_23559	histone-lysine n-methyltransferase setmar-like protein	Lasius niger	5.58	2.48	0.000973	0.04	3.88	4.4	7.32	4.3	0	0.1	0.18	0.65	0.42	0.37	0.66	2.03	0.28	0.1	0.1	0.39	0.71	0.37	0.09	0.29	0.3	0.29
Set_1_contig_23579	---NA---	---NA---	12.24	3.61	0.000714	0.03	0.48	3.03	1.75	4.51	0	0.62	0.55	0	0	0	0	0.99	0.12	0	0.36	0	0	0	0	0	0	0.05
Set_1_contig_23624	insulin-like growth factor-binding protein complex acid labile subunit	Lasius niger	5.79	2.53	0.00115	0.05	0	1.08	0.64	0.75	0.1	0.55	0.45	0.11	0.04	1.75	0.03	0.5	0.22	0.15	0.08	0.03	0.04	0	0	0.04	0.04	0.07
Set_1_contig_23684	---NA---	---NA---	-12.69	-3.67	0.00115	0.05	0	0	0	0	0	0.1	0	0	0	0	0	0.00922	0.19	0.3	0.4	0.7	0.2	0	0.1	0	0	0.21
Set_1_contig_23707	---NA---	---NA---	46.59	5.54	0.000488	0.03	0	0.6	0.09	0.45	0	0	1.39	0	0.27	0.08	0.06	0.27	0	0	0	0	0	0	0	0	0	0
Set_1_contig_23753	neurotrophin 1-like	Oryctes borbonicus	7.32	2.87	4e-06	0.000677	8.39	16.6	24.13	42.69	6.36	18.42	9.48	0.2	15.01	54.88	1.48	17.97	0.56	1.93	3.93	2.49	0.7	0.05	0.05	7.27	1.79	2.08
Set_1_contig_23795	retinol dehydrogenase 13-like	Onthophagus taurus	-14.37	-3.84	6.54e-06	0.001	0.1	1.51	0.69	2.15	0.6	0.95	2.05	0.29	0	0	0.07	0.76	0.4	0.31	0.31	109.82	0.42	0.89	0.2	0.3	2.77	12.82
Set_1_contig_23821	potassium channel subfamily T member 2 isoform X3	Pogonomyrmex barbatus	-15.82	-3.98	6.61e-06	0.00101	0.26	0	0.29	0.28	0.11	0	0.35	0.37	0.28	0.74	0	0.24	0	0.13	0	0.1	1.33	1.6	0.75	3.66	18.18	2.86
Set_1_contig_23906	hypothetical protein AMK59_2864, partial	Oryctes borbonicus	7.74	2.95	7.83e-06	0.00114	1.11	16.03	12.72	15.78	1	2.57	26.01	0.61	9.58	10.44	2.11	8.9	1.24	0.88	0.32	0.25	0.17	0	0.31	3.07	2	0.92
Set_1_contig_23912	---NA---	---NA---	5.95	2.57	0.00107	0.05	0.06	0.15	0.67	1.87	0	0.2	0.36	0.03	0.18	0.43	0	0.36	0.03	0.11	0.03	0.07	0.03	0.03	0.05	0.06	0.03	0.05
Set_1_contig_23980	---NA---	---NA---	10.02	3.33	6.25e-05	0.00591	0.42	2.06	1.18	0.39	0.18	3.71	0.45	0.2	0.08	1.48	0	0.92	0.2	0.07	0.14	0	0.07	0.07	0	0	0	0.06
Set_1_contig_23981	SCAN domain-containing protein 3-like	Myzus persicae	10.57	3.4	0.000709	0.03	0.09	1	1.17	1.63	0	0.9	0	0	0.47	0.75	0.06	0.55	0.17	0	0	0.14	0	0	0	0	0	0.03
Set_1_contig_24017	CD63 antigen-like	Oryctes borbonicus	176.87	7.47	4.1e-06	0.000691	0	6.73	2.26	4.91	0	0	0.87	0	1.29	0.28	0.04	1.49	0	0	0	0	0	0	0	0	0	0
Set_1_contig_24185	microtubule-associated protein futsch	Aethina tumida	10.89	3.45	0.000511	0.03	0.12	0.49	0.62	0.43	0	0.37	0.29	0.04	0.04	0.04	0.03	0.22	0.04	0	0	0.03	0	0.04	0	0	0	0.01
Set_1_contig_24218	galectin-9-like isoform X2	Oryctes borbonicus	34.5	5.11	5.11e-15	8.01e-12	17.08	220.43	563.84	1044.43	5.6	101.51	412.77	1.57	295.32	257.08	12.28	266.54	2.2	5.71	1.15	14.88	7.19	4.85	0.37	5.59	16.16	6.45
Set_1_contig_24222	uncharacterized protein BDFB_001632, partial	Asbolus verrucosus	4.04	2.02	0.000684	0.03	0.68	2.48	1.24	1.72	0.55	1.08	0.93	0.17	0.16	1.12	0.14	0.93	0.12	0.3	0.12	0.17	0.56	0.03	0.12	0.12	0.16	0.19
Set_1_contig_24300	---NA---	---NA---	44.88	5.49	6.34e-07	0.000145	0.11	3	3.45	4.14	0.05	0.7	3.47	0	0	0.05	0	1.36	0.05	0	0.06	0	0.06	0	0	0	0	0.02
Set_1_contig_24327	Cell wall-associated hydrolase	Trichuris trichiura	17.06	4.09	8.43e-05	0.00742	0.22	0	0.76	0	0	7.48	0	0	0.37	0.65	27.39	3.35	0.33	0	0	0.09	0.47	0	0	0	0.35	0.14
Set_1_contig_24353	---NA---	---NA---	16.31	4.03	3.17e-06	0.000564	0.09	8.26	3.26	4.15	0.07	1.06	2.65	0	3.17	2.05	0.12	2.26	0.25	0.09	0	0	0	0	0	0.42	0.18	0.1
Set_1_contig_24361	---NA---	---NA---	-6.93	-2.79	0.000607	0.03	0.06	0.06	0	0	0	0	0	0.38	0.06	0.11	0.04	0.06	0.22	0.06	0	0.05	0.65	0.38	0.39	1.4	0.53	0.41
Set_1_contig_24368	---NA---	---NA---	6.23	2.64	0.000371	0.02	0.04	1.51	0.94	1.28	0.37	2.07	1.42	0.04	0.3	0.08	0.05	0.74	0	0.16	0.08	0.22	0.17	0.12	0.04	0	0.04	0.09
Set_1_contig_24370	small G protein signaling modulator 2-like	Anoplophora glabripennis	54.13	5.76	1.89e-15	3.29e-12	0.28	9.23	7.62	36.1	0.1	2.09	0.46	0.08	2.92	17.45	0.12	6.95	0.08	0.18	0.2	0.19	0.06	0.04	0.06	0.16	0.02	0.11
Set_1_contig_24481	uncharacterized protein LOC116163882	Photinus pyralis	-8.91	-3.16	0.000348	0.02	0	0	0	0	0	0.14	0	0.13	0	0	0.47	0.07	0.14	0.56	0.14	0.78	0.86	2.27	0	0.55	0.43	0.64
Set_1_contig_24548	Ankyrin repeat-containing protein	Oryctes borbonicus	7.38	2.88	2.45e-06	0.000457	0.71	0.68	3.29	3.59	0.13	1.03	0.68	0.34	1.65	1.7	0.28	1.28	0.13	0.13	0.19	0.15	0.1	0.12	0.13	0.25	0.1	0.15
Set_1_contig_24581	uncharacterized protein LOC111414201 isoform X1	Onthophagus taurus	9.15	3.19	1.1e-05	0.00153	0.11	0.93	0.57	6.63	0.17	0.21	0.23	0.25	0.59	5	0.19	1.35	0.06	0.06	0.09	0.41	0.15	0.03	0.19	0.03	0.15	0.13
Set_1_contig_24623	---NA---	---NA---	6.31	2.66	0.000785	0.04	0.2	5.31	2.61	5.47	0.25	1.26	0.83	0	0.77	3.4	0.21	1.85	0	0.2	1.12	0.08	0.42	0	0.2	0.1	0	0.24
Set_1_contig_24626	Ankyrin repeat-containing protein	Oryctes borbonicus	5.97	2.58	0.000132	0.01	0.25	0.8	0.7	0.66	0.27	1.36	0.36	0	0.1	0.66	0.06	0.47	0.07	0.02	0.12	0.07	0.05	0.02	0.07	0.14	0	0.06
Set_1_contig_24752	---NA---	---NA---	5.54	2.47	4.02e-05	0.00414	1.02	2.52	1.81	4.84	0.29	2.38	1.5	0.33	0.37	3.47	0.21	1.7	0.39	0.03	0.09	0.12	0.26	0.27	0.3	0.31	0.32	0.23
Set_1_contig_24771	glycine-rich cell wall structural protein 1.8-like	Oryctes borbonicus	14.23	3.83	3.4e-09	1.62e-06	3.64	12.42	24.47	67.74	0.54	20.93	20.29	2.16	30.8	44.92	0.36	20.75	0.73	0.22	0.76	0.26	0.45	3.41	1.99	0.95	1.12	1.1
Set_1_contig_24791	---NA---	---NA---	-21.08	-4.4	0.000939	0.04	0	0	0	0	0	0	0	0	0	0	0	0	0.08	0.18	0.09	0.28	0.09	0.17	0.25	0.09	0.36	0.18
Set_1_contig_24839	beta-1,3-glucan-binding protein-like	Oryctes borbonicus	18.9	4.24	3.7e-07	9.22e-05	0.73	6.93	5.76	7.02	0.31	6.58	2.68	0	1.47	6.34	0.33	3.47	0.47	0	0.62	0	0.13	0	0	0	0	0.14
Set_1_contig_24848	---NA---	---NA---	-8.35	-3.06	0.000308	0.02	0	0	0	0	0.9	0	0.22	0	0.26	0	0	0.13	0.46	4.33	0.48	0.95	0.12	0	0.81	1.65	0.75	1.06
Set_1_contig_24885	purine nucleoside phosphorylase isoform X2	Onthophagus taurus	156.45	7.29	0	0	49.78	116.96	440.05	262.89	3.52	238.81	220.68	0.18	33.01	62.98	2.65	130.14	0.37	0.38	0	1.83	0.2	2.11	0.28	0.19	0.5	0.65
Set_1_contig_24940	---NA---	---NA---	-7.43	-2.89	0.000417	0.02	0	0	0.1	0.08	0.23	0.09	0	0.18	0.02	0.02	0.14	0.08	0.12	1.87	1.87	1.1	0.05	0.05	0.03	0.02	0	0.57
Set_1_contig_25001	---NA---	---NA---	-37.98	-5.25	4.95e-05	0.00494	0	0	0.16	0	0	0	0	0	0	0	0	0.01	0.28	0	0	0.11	2.06	0	6.22	0	0	0.96
Set_1_contig_25055	carboxypeptidase B-like	Onthophagus taurus	-12.56	-3.65	7.8e-06	0.00114	1.79	0	0.06	0.06	0.19	0.23	0.05	5.27	0.12	0.05	0.04	0.72	1.09	3.44	5.95	0	15.29	19.2	12.44	2.98	7.6	7.56
Set_1_contig_25112	dentin sialophosphoprotein-like	Trachymyrmex septentrionalis	-1589.35	-10.63	0	0	1.98	0	0.13	0.52	0.1	0.24	0.11	0	0	0	0.08	0.29	1.25	0.12	1.77	0.09	7.89	2618.67	5.7	22.61	0.73	295.43
Set_1_contig_25136	---NA---	---NA---	9.18	3.2	0.000111	0.00903	0.15	0.49	0.53	0.62	0	1.44	0.53	0.04	0.06	0.47	0	0.39	0.07	0.09	0.08	0	0	0	0.04	0	0	0.03
Set_1_contig_25239	---NA---	---NA---	-16.61	-4.05	0.000644	0.03	0	0	0.08	0	0	0	0	0	0	0	0	0.00719	0	0.71	0.07	0.06	0.15	0	0.62	0.21	0	0.2
Set_1_contig_25325	---NA---	---NA---	7.7	2.95	7.63e-05	0.00685	0.69	10.04	0.78	6.58	1.51	18.3	2.65	0.6	0.15	2.8	0	4.01	0.34	0.42	0.42	0.55	0.07	0	0.27	1.5	0	0.4
Set_1_contig_25434	---NA---	---NA---	7.4	2.89	0.000845	0.04	0.65	2.62	1.62	6.74	0	0.27	2.75	0	0.71	1.39	0	1.52	0.13	0.07	0	0	0.48	0.32	0	0	0.34	0.15
Set_1_contig_25502	paired box protein and transposase domain containing protein	Scophthalmus maximus	6.93	2.79	0.0001	0.00842	6.44	7.07	12.62	12.71	0.33	6.57	1.53	0	0.85	10.82	0.09	5.37	1.13	0.52	0.39	0.21	0.13	0.87	0.5	0.64	0.81	0.58
Set_1_contig_25552	cAMP-specific 3',5'-cyclic phosphodiesterase isoform X6	Anoplophora glabripennis	37.82	5.24	4.39e-07	0.000105	0.33	5.47	2.04	2.1	0.14	5.14	2.11	0	0.18	1.19	0	1.7	0.08	0	0	0.07	0	0	0	0.08	0	0.03
Set_1_contig_25597	histone-lysine N-methyltransferase SETMAR-like	Pseudomyrmex gracilis	-314.45	-8.3	2.75e-09	1.39e-06	0	0	0	0	0	0	0	0	0.07	0	0	0.00631	0	0	0	1.88	0	0	0	33.43	0	3.92
Set_1_contig_25704	---NA---	---NA---	-7.7	-2.94	0.000756	0.04	0	0	0.05	0	0.16	0.1	0	0.09	0	0.32	0.03	0.07	0.05	0.05	0.77	0	2.26	0.27	0.83	0	0.05	0.47
Set_1_contig_25721	putative serine protease K12H4.7	Onthophagus taurus	-1963.22	-10.94	0	0	0	0	0.11	0	0.06	0	0	0	0.33	0.06	0.23	0.07	0.03	0.1	0.07	50.74	0	0.06	0.3	1245.28	1.27	144.21
Set_1_contig_25748	---NA---	---NA---	7.03	2.81	0.00088	0.04	0.23	0.72	0.26	0.85	0.06	0.16	0.63	0.29	0.58	2.13	0	0.54	0	0	0	0.12	0	0	0.15	0.08	0.16	0.06
Set_1_contig_25822	receptor-type tyrosine-protein phosphatase eta isoform X2	Oryctes rhinoceros	18.94	4.24	5.33e-06	0.000858	0.13	0.1	1.07	7.7	0.11	0.27	0.36	0	4.7	3.38	0	1.62	0.26	0.07	0	0.03	0	0.25	0	0	0	0.07
Set_1_contig_25833	---NA---	---NA---	7.84	2.97	1.48e-05	0.00194	0.6	4.83	2.71	3.8	0.05	3.7	3.69	0.12	0.99	2.73	0.2	2.13	0.12	0.18	0	0.1	0.19	0.23	0.24	0.3	0.44	0.2
Set_1_contig_25900	---NA---	---NA---	46.74	5.55	6.82e-05	0.00633	0	12.6	0	6.92	0	0	0.12	0.13	0	0	0.18	1.81	0.13	0	0	0	0	0	0	0	0	0.01
Set_1_contig_25934	---NA---	---NA---	11.07	3.47	0.000276	0.02	0.05	0.66	0.47	0.69	0	1.51	0.52	0	0.11	1.15	0	0.47	0.05	0	0	0.04	0.16	0	0	0	0	0.03
Set_1_contig_26023	---NA---	---NA---	41.48	5.37	2.66e-14	3.69e-11	4.6	48.95	35.25	44.49	0.31	14.27	33.81	0.18	25.19	61.02	3.13	24.65	0.27	0	0	0.07	0.1	0.27	0.27	2.28	0.87	0.46
Set_1_contig_26030	---NA---	---NA---	-6.07	-2.6	0.000315	0.02	0.55	0.17	0	0.09	0.13	0	0.07	0	0.34	0.38	0	0.16	0.53	0.87	0.71	1.25	0.16	0	0.61	1.32	1.97	0.83
Set_1_contig_26081	basic proline-rich protein-like	Onthophagus taurus	6.1	2.61	0.000734	0.03	1.34	0.71	0.86	1.59	0.24	0.9	0.96	0	0.73	0.09	0.26	0.7	0.19	0	0.1	0	0.1	0	0.19	0.09	0.1	0.08
Set_1_contig_26091	---NA---	---NA---	-13.34	-3.74	0.000408	0.02	0	0	0	0	0.21	0	0	0	0	0.04	0	0.02	0.16	0	0	2.21	0	0	0	1.18	0.04	0.4
Set_1_contig_26110	odorant receptor	Protaetia brevitarsis	-8.31	-3.06	0.000632	0.03	0.56	0	0	0	0	0.15	0	0.68	0	0	0	0.13	0	2.28	0.71	0	1.61	0.68	1.65	1.95	0	0.99
Set_1_contig_26111	odorant receptor	Protaetia brevitarsis	-28.62	-4.84	1.07e-06	0.000225	0.46	0	0	0	0.13	0	0	0	0	0	0	0.05	0.15	3.26	0.47	0	4.8	0.89	4.8	0.91	0	1.7
Set_1_contig_26117	eclosion hormone-like	Oryctes borbonicus	8.83	3.14	7.45e-05	0.00676	3.68	0.9	1.43	6.59	0	1.91	2.2	0	2.32	7.65	3.17	2.71	0.14	0	0.14	0	0	0.55	0.69	0	0.44	0.22
Set_1_contig_26298	histone-lysine N-methyltransferase SETMAR-like	Acromyrmex echinatior	6.25	2.64	0.000234	0.02	0.1	0.58	1.56	1.21	0.24	1.38	1.86	0	0.09	0.7	0	0.7	0.15	0.11	0.08	0.17	0.05	0.03	0.03	0.15	0.05	0.09
Set_1_contig_26327	---NA---	---NA---	-18.28	-4.19	7.49e-05	0.00678	0	0.02	0	0	0.01	0.06	0	0	0	0.03	0.01	0.01	0.03	0	0.06	2.35	0	0	0	0	0	0.27
Set_1_contig_26332	acetylcholine receptor subunit alpha-like 1	Oryctes borbonicus	26.01	4.7	1.04e-06	0.000222	0.04	0.59	1.9	1.03	0.03	0.34	4.94	0	0.18	0.43	0.11	0.87	0.08	0	0	0.1	0	0	0	0	0.04	0.02
Set_1_contig_26353	zinc carboxypeptidase-like	Oryctes rhinoceros	-6.52	-2.7	0.000417	0.02	3.2	0.32	0.11	0.44	0	0.1	0.09	2.69	0.05	2.27	0.03	0.85	0.39	1.41	4.86	0.12	5.72	14.66	1.42	4.05	4.71	4.15
Set_1_contig_26453	---NA---	---NA---	-12.17	-3.6	0.00075	0.04	0	0	0	0	0.28	0.11	0	0	0	0	0	0.04	0	1	2.72	0	0.17	0	0	0.05	0	0.44
Set_1_contig_26483	uncharacterized protein LOC111418192	Onthophagus taurus	4.03	2.01	0.000188	0.01	1.39	5.62	3.57	6.89	2.61	9.5	5.75	0.55	2.43	4.89	0.34	3.96	0.62	1.41	0.71	1.12	1.12	0.37	0.74	0.88	0.27	0.8
Set_1_contig_26486	---NA---	---NA---	6.05	2.6	5.09e-05	0.00505	0.13	1.36	0.33	1.21	0.11	0.95	1.22	0.17	0.54	2.06	0.47	0.78	0.07	0	0.05	0.29	0.14	0.02	0.02	0.13	0.23	0.1
Set_1_contig_26513	protein mono-ADP-ribosyltransferase TIPARP-like	Ignelater luminosus	7.35	2.88	1.41e-08	5.81e-06	3.46	13.2	4.7	12.33	5.66	16.07	10.46	0.36	11.06	17.29	8.88	9.41	0.59	1.06	0.72	4.15	0.08	0.69	0.26	0.71	1.77	1.11
Set_1_contig_26697	---NA---	---NA---	37.92	5.24	3.64e-06	0.000628	0.62	2.12	1.8	2.23	0	1.16	2.35	0	0	1.74	0	1.09	0.14	0	0	0	0	0	0	0	0	0.02
Set_1_contig_26700	DAN domain containing protein	Asbolus verrucosus	6.39	2.68	0.000278	0.02	0.03	0.34	0.47	0.32	0.24	1.69	0.32	0	0.07	1.44	0.07	0.45	0.05	0.01	0.05	0.22	0.01	0	0	0.1	0.07	0.06
Set_1_contig_26713	Ankyrin repeat-containing protein	Oryctes borbonicus	21.27	4.41	2.31e-09	1.2e-06	4.12	2.1	4.49	4.01	0.84	4.15	21.98	0.42	2.11	5.41	0.04	4.52	0.3	0	0	0.1	0.45	0.36	0	0	0.2	0.16
Set_1_contig_26847	trehalase-like	Photinus pyralis	18.73	4.23	5.59e-08	1.83e-05	0.24	2.11	0.34	2.52	0.09	1.2	3.63	0.1	0.19	3.34	0.05	1.25	0.07	0.14	0.03	0.05	0.11	0	0.03	0.03	0	0.05
Set_1_contig_26937	---NA---	---NA---	5.08	2.34	0.000143	0.01	4.54	34.79	24.22	57.89	0.9	36.05	15.32	1.84	2.75	29.51	0.41	18.93	1.75	3.38	2.54	0.77	2.24	7.03	1.87	2.48	2.25	2.7
Set_1_contig_26960	hypothetical protein AMK59_6053, partial	Oryctes borbonicus	10.11	3.34	4.26e-07	0.000104	1.32	4.89	6.46	25.21	0.23	13.15	7.53	0.58	7.37	17.2	0.11	7.64	0.43	0.45	0.62	0.31	0.4	1.6	0.65	0.76	0	0.58
Set_1_contig_27005	---NA---	---NA---	-10.69	-3.42	0.000848	0.04	0	0	0	0	0	0	0	0	0	0.13	0	0.01	0.4	0.14	0	0.22	0.5	0	0.2	0.07	0.07	0.18
Set_1_contig_27021	uncharacterized protein LOC111415932	Onthophagus taurus	8.41	3.07	0.00109	0.05	0.05	0.37	0.34	1.44	0.04	0.36	0.27	0.05	0	0.82	0.03	0.34	0.05	0	0	0	0.21	0	0	0	0	0.03
Set_1_contig_27145	baculoviral IAP repeat-containing protein 3 isoform X2	Oryctes borbonicus	43.5	5.44	1.15e-12	1.15e-09	0.73	23.92	7.86	18.09	0.23	13.96	13.04	0.26	5.86	12.25	0.74	8.81	0.53	0.46	0	0.15	0.28	0	0	0	0	0.16
Set_1_contig_27146	---NA---	---NA---	6.35	2.67	0.000553	0.03	0.52	1.23	2.11	1.14	0.22	2.08	1	0.06	0.14	0.19	0.04	0.79	0.13	0	0	0.05	0	0.19	0.31	0.13	0	0.09
Set_1_contig_27243	---NA---	---NA---	6.33	2.66	0.000134	0.01	0.48	5.41	2.35	7.48	0.32	0.79	1.39	0.27	1.35	3.94	0.45	2.2	0.46	0.19	0.1	0	0.79	0.18	0.28	0.38	0.1	0.28
Set_1_contig_27249	proclotting enzyme-like	Oryctes borbonicus	10.37	3.37	5.04e-05	0.00502	0.17	2.46	7.07	2.96	0.04	5.78	1.4	0	4.59	2.21	0.4	2.46	0.04	0	0.04	1.83	0	0.12	0	0	0.18	0.25
Set_1_contig_27257	---NA---	---NA---	29.88	4.9	1.55e-08	6.2e-06	2.35	27.62	13.1	12.15	0	5.82	6.97	0.11	0.61	2.59	0	6.48	0.76	0.11	0.11	0	0.23	0.11	0.11	0	0	0.16
Set_1_contig_27284	---NA---	---NA---	11.01	3.46	1.17e-05	0.00161	0.27	1.05	3.16	3.31	0.15	1.41	1.08	0	2.28	1.31	0.68	1.34	0.09	0.09	0.18	0	0	0	0.09	0.09	0.28	0.09
Set_1_contig_27348	---NA---	---NA---	-32.02	-5	7.23e-05	0.0066	0.07	0	0	0	0	0	0	0	0	0	0	0.00673	0.22	1.72	1.35	0.59	0	0	0	0	0	0.43
Set_1_contig_27399	juvenile hormone acid O-methyltransferase-like	Onthophagus taurus	19.35	4.27	0.000169	0.01	0.04	0.04	0	0.05	0	0	0	0	2.33	5	0.03	0.68	0.12	0.04	0	0.1	0	0	0	0	0	0.03
Set_1_contig_27423	serine protease inhibitor 3/4-like isoform X12	Oryctes borbonicus	6.21	2.63	0.00112	0.05	0	1.52	0.34	5.38	0	3.71	1.6	0	0.91	2.78	0.51	1.52	0.07	0.23	0.85	0.3	0.08	0	0.15	0	0.08	0.2
Set_1_contig_27449	uncharacterized protein LOC115876392	Sitophilus oryzae	10.74	3.43	0.000101	0.00845	0.45	1.74	0.73	0.61	2.77	0.62	0.23	0	0.16	1.2	0	0.77	0.15	0	0	0	0	0	0	0.35	0	0.05
Set_1_contig_27586	WD repeat-containing protein 47 isoform X3	Oryctes borbonicus	7.67	2.94	4.18e-05	0.00426	0.11	0.8	0.49	2.8	0.27	1.84	1.19	0.07	0.39	3.17	0.02	1.01	0.11	0.18	0.15	0.17	0.11	0.17	0	0.04	0	0.1
Set_1_contig_27606	---NA---	---NA---	-6.94	-2.8	0.000581	0.03	0.23	0	0.13	0	0.1	0.6	0.52	0	0.25	0.11	0	0.18	0.22	0.46	0.23	0.09	0.83	0.44	1.12	6	0	1.04
Set_1_contig_27742	---NA---	---NA---	13.12	3.71	6.59e-06	0.00101	0.46	1.07	0.37	1.38	0	2.45	0.45	0.06	0.25	1.2	0	0.7	0.03	0	0.1	0.08	0.07	0.06	0	0	0	0.04
Set_1_contig_27757	---NA---	---NA---	-20.44	-4.35	8.9e-07	0.000195	0	0	0	0.14	0	0	0	0.5	0.14	0.13	0	0.08	0	0.66	1.72	0	0.68	2.89	3.94	0.9	3.27	1.56
Set_1_contig_27788	---NA---	---NA---	6.99	2.8	0.000268	0.02	0.39	2.13	0.66	0.76	0.05	0.34	0.54	0	0.11	0.28	0.09	0.49	0.13	0.16	0	0.05	0	0.03	0	0.06	0.03	0.05
Set_1_contig_27795	---NA---	---NA---	9.88	3.31	0.000321	0.02	0.14	1.19	1.03	0.94	0	0.59	0.45	0	0.23	1.36	0	0.54	0.07	0.07	0.07	0.06	0	0	0.07	0	0	0.04
Set_1_contig_27920	hypothetical protein AMK59_2492, partial	Oryctes borbonicus	7.99	3	0.000338	0.02	0.33	0.46	1.53	0.24	0.78	0.17	0.2	0	0.06	0.31	0.33	0.4	0	0.05	0	0	0.06	0	0.05	0.05	0.11	0.04
Set_1_contig_27998	---NA---	---NA---	4.33	2.11	0.000857	0.04	0.2	0.87	0.32	0.78	0.08	1.4	1.53	0.28	0.12	0.55	0.18	0.57	0.04	0.02	0.24	0.09	0.09	0.02	0.07	0.37	0.02	0.11
Set_1_contig_28351	runt-related transcription factor 2-like isoform X1	Onthophagus taurus	7.01	2.81	2.58e-05	0.00292	0.3	1.92	4.72	6.61	0.29	3.38	2.03	0.09	0.65	8.89	0.7	2.69	0.34	0.25	0.05	0.87	0.15	0.14	0.87	0.24	0.05	0.33
Set_1_contig_28356	---NA---	---NA---	4.42	2.14	0.000688	0.03	0.3	11.17	7.2	13.5	2.44	3.43	5.58	0.86	3.72	2.22	1.29	4.7	0.68	2.72	1.72	1.44	0.21	0.1	0.19	0.39	0.73	0.91
Set_1_contig_28404	hypothetical protein PPYR_12552	Photinus pyralis	5.51	2.46	0.000344	0.02	0.71	0.64	2.17	0.9	0.34	0.53	0.46	0.68	2.22	0.59	0.83	0.92	0.2	0	0.1	0.08	0.11	0.29	0	0.2	0.21	0.13
Set_1_contig_28434	---NA---	---NA---	11.66	3.54	1.06e-07	3.23e-05	1.72	37.18	40.32	90.76	1.24	49.54	50.31	0.3	34.6	39.7	4.55	31.84	0.24	0	2.24	1.87	1.15	2.55	0.78	0.73	8.11	1.96
Set_1_contig_28478	histone-lysine N-methyltransferase SETMAR-like	Dufourea novaeangliae	21.6	4.43	0.000472	0.03	0.05	0.16	0.11	1.59	0	0.1	0.18	0.14	0	0.86	0	0.29	0.05	0	0	0	0	0	0	0	0	0.00534
Set_1_contig_28480	protein toll	Oryctes borbonicus	11.32	3.5	3.35e-05	0.00359	0.97	1.58	2.08	5.66	0	2.65	2.26	0	1.25	2.46	0.12	1.73	0.69	0	0	0.07	0	0.17	0	0.09	0	0.11
Set_1_contig_28504	juvenile hormone acid O-methyltransferase-like	Oryctes borbonicus	6.4	2.68	0.000369	0.02	0	1.97	2.1	4.82	1.67	3.75	1.14	0.12	2.04	4.91	0.25	2.07	0	1.13	0	0.3	0.26	0	0.24	0.12	0.26	0.26
Set_1_contig_28533	DNA mismatch repair protein Mlh3-like isoform X1	Oryctes borbonicus	10.79	3.43	1.97e-05	0.00239	0.18	0.89	0.09	0.26	0	0.05	0.51	0.15	0.2	0.53	0.38	0.3	0.05	0	0.03	0.02	0	0.05	0.03	0	0	0.02
Set_1_contig_28602	---NA---	---NA---	10.99	3.46	0.000343	0.02	0	0.49	0.53	1.45	0.08	2.05	1.97	0	0.21	0.54	0.25	0.69	0	0.28	0	0.08	0	0	0	0	0	0.04
Set_1_contig_28926	---NA---	---NA---	12.24	3.61	6.94e-06	0.00104	2.56	4.74	5.15	12.89	0	1.13	0.5	1.79	0.51	1.42	0.11	2.8	0.76	0.31	0	0.12	0	0	0.38	0	0.08	0.18
Set_1_contig_28937	---NA---	---NA---	42.72	5.42	4.6e-10	2.7e-07	0.93	3.24	2.1	5.72	0	6.23	1.46	0.05	1.98	3.76	0.3	2.34	0	0.11	0.11	0	0.06	0	0	0	0.06	0.04
Set_1_contig_29003	---NA---	---NA---	-9.76	-3.29	0.000894	0.04	0.11	0	0	0	0	0	0	0	0	0	0.08	0.02	0.05	0.17	0.06	0.18	0.06	0	0.16	1.15	0	0.2
Set_1_contig_29005	COP9 signalosome complex subunit 2	Ignelater luminosus	8.39	3.07	0.000468	0.03	0.23	0.91	0.58	0.64	0	0	0.16	0.11	0.69	0.44	0.66	0.4	0.17	0	0	0.09	0	0.06	0	0	0	0.04
Set_1_contig_29067	---NA---	---NA---	-17.14	-4.1	1.55e-05	0.00201	0.03	0	0.02	0	0.12	0.07	0	0	0	0	0.00955	0.02	0.01	1.42	1.01	0.78	0.07	0	0.01	0	0	0.37
Set_1_contig_29168	---NA---	---NA---	10.47	3.39	0.000118	0.00955	0.15	1.25	1.83	2.79	0.12	3.54	0.41	0.43	1.13	3	0	1.33	0	0	0.15	0.36	0.15	0	0.14	0	0	0.09
Set_1_contig_29194	kunitz-type serine protease inhibitor nigrescinin-2	Lucilia cuprina	28.61	4.84	2.48e-11	2.05e-08	3.53	17.57	131.01	205.75	0.11	17.46	31.66	0.97	8.84	66.83	2.4	44.19	0.62	0.89	0	4.75	0.39	1.7	0.49	0.5	2.51	1.32
Set_1_contig_29244	extracellular calcium-sensing receptor-like	Temnothorax longispinosus	10.61	3.41	2.94e-06	0.000529	0.52	3.75	1.09	7.66	0	2.69	2.84	0.06	1.2	6.29	0.31	2.4	0	0.33	0.2	0.1	0.2	0.12	0.19	0.13	0.27	0.17
Set_1_contig_29302	putative RNA-directed DNA polymerase from transposon BS	Onthophagus taurus	19.21	4.26	0.000112	0.00909	0.07	1.32	0.04	1.5	0.09	0.07	0.03	0	0	0.29	0.05	0.31	0.03	0	0	0.05	0	0	0	0	0	0.0097
Set_1_contig_29323	---NA---	---NA---	5.31	2.41	0.000397	0.02	0.41	2.79	6.52	4.81	0.81	14.08	3.2	0.25	1.47	1.26	0.79	3.31	0.11	0.41	0.27	0.61	0.03	0.03	0.03	0.17	2.19	0.43
Set_1_contig_29334	vascular endothelial growth factor receptor 1-like isoform X2	Oryctes borbonicus	8.64	3.11	0.000764	0.04	0.33	0.34	1.34	0.84	0	1.69	0.1	0	1.19	0.42	0.66	0.63	0	0.22	0.11	0	0	0	0	0	0.11	0.05
Set_1_contig_29477	lysosomal alpha-mannosidase-like	Nicrophorus vespilloides	-15.21	-3.93	2.49e-05	0.00285	0.19	0.05	0	0.05	0.08	0	0.04	0.09	0	0	0	0.05	0.14	0.09	0	0.38	0.1	0.05	0.09	5.19	0	0.67
Set_1_contig_29488	gamma-interferon-inducible lysosomal thiol reductase-like	Laodelphax striatellus	-11.31	-3.5	0.00017	0.01	0.38	0.34	0.29	0.14	0	0.07	0.06	0.37	0.7	0.37	0.09	0.25	0.12	0	0	0.77	0.33	0.25	0	22.78	0	2.7
Set_1_contig_29525	---NA---	---NA---	-18.59	-4.22	5.08e-06	0.000833	0	0	0	0	0.13	0	0	0.15	0	0	0.11	0.04	0.08	2.68	0.63	0	0.81	0	1.6	0.85	0.16	0.76
Set_1_contig_29575	---NA---	---NA---	5.95	2.57	0.00118	0.05	0.78	2.31	1.59	4.85	0.66	1.95	2.01	0	0.17	1.66	0	1.45	0.15	0.47	0	0	0.33	0.15	0	0.15	0.33	0.18
Set_1_contig_29629	---NA---	---NA---	-5.77	-2.53	0.00119	0.05	0.23	0	0.19	0.25	0.62	0.83	0.16	0.38	0	0.39	0	0.28	0	3.69	6.36	0.18	0.18	0.28	0.61	0.62	0.18	1.34
Set_1_contig_29694	---NA---	---NA---	9.63	3.27	1.77e-05	0.0022	0.34	5.27	5.24	10.23	0.36	4.05	5.12	0.08	0.46	6.04	0.23	3.4	0.25	0.09	1.29	0.07	0.09	0	0	0.33	0.35	0.27
Set_1_contig_29738	uncharacterized protein LOC112639825	Camponotus floridanus	7.43	2.89	0.000738	0.04	0.18	1.32	0.82	0.78	0	0.09	0.08	0.03	0.03	0.06	0.08	0.32	0.12	0	0	0.05	0.06	0.03	0.03	0	0	0.03
Set_1_contig_29780	---NA---	---NA---	11.44	3.52	2.32e-05	0.0027	0.16	2.43	0.42	0.62	0.14	1.12	0.17	0	0	0.44	0.07	0.51	0	0.03	0	0.04	0.06	0	0.03	0.11	0.03	0.03
Set_1_contig_29782	---NA---	---NA---	7.06	2.82	0.000164	0.01	0.62	1.84	1.4	7.73	0.63	4.41	1.6	0	2.86	6.61	21.07	4.43	0	0.38	0.38	2.69	0.13	0	0.12	0.62	0.78	0.57
Set_1_contig_29831	putative RNA-directed DNA polymerase from transposon BS-like Protein	Tribolium castaneum	6.87	2.78	0.000182	0.01	0.27	1.3	0.19	0.41	0.03	2.08	0.86	0.16	0.18	0.58	0.07	0.56	0	0.13	0	0.05	0.1	0.1	0.13	0	0	0.06
Set_1_contig_29832	---NA---	---NA---	6.95	2.8	0.000382	0.02	0.78	4.1	2.34	2.44	0	2.43	6.65	0	0.85	4.75	0.18	2.23	0.51	0.26	0	0.21	0.27	0	0.13	0.9	0	0.25
Set_1_contig_29891	spidroin-2-like isoform X3	Photinus pyralis	6.67	2.74	0.000225	0.02	0.26	0.31	0.95	1.4	0.05	0.98	0.33	0.03	0.57	0.56	0.29	0.52	0.13	0	0.03	0.39	0	0	0	0.03	0.03	0.07
Set_1_contig_29985	---NA---	---NA---	-8.18	-3.03	0.000313	0.02	0	0	0.22	0	0.08	0	0	0.09	0.11	0	0	0.05	0.29	0.2	0.4	0	0.31	0.47	0.86	0.19	0.51	0.36
Set_1_contig_30003	neuronal PAS domain-containing protein 4 isoform X1	Onthophagus taurus	-18.29	-4.19	1.92e-05	0.00235	0	0	0	0.04	0	0.04	0.13	0	0.04	0	0.05	0.03	0.03	0.11	0.04	0.2	0.04	0	0	3.83	0.04	0.47
Set_1_contig_30055	Transposon Tf2-6 polyprotein	Ephemera danica	15.18	3.92	0.000215	0.01	0.91	0.17	0.93	2.84	0.07	0	0.57	0	0	0	0	0.5	0.12	0.08	0	0	0	0	0	0	0	0.02
Set_1_contig_30356	---NA---	---NA---	18.07	4.18	1.96e-07	5.45e-05	0.31	11.38	2.2	12.64	0.09	3.74	1.41	0	1.24	5.05	0.28	3.48	0.2	0.1	0.1	0.25	0.11	0.3	0	0.1	0.11	0.14
Set_1_contig_30379	cytochrome P450	Oryctes borbonicus	20.93	4.39	5.69e-05	0.00549	0.22	0	0	0	0	0	12.55	0.21	0	21.65	1.54	3.29	0	0.22	0	0.09	0.67	0	0	0.11	0	0.12
Set_1_contig_30383	TPA_asm: hexon	Onthophagus taurus	8.41	3.07	0.000363	0.02	0	0.24	0.07	0.05	0	1.57	0.16	0.03	0.18	1.82	0.01	0.38	0.02	0	0.02	0.05	0.02	0	0.03	0.13	0.03	0.03
Set_1_contig_30392	---NA---	---NA---	29.31	4.87	1.05e-05	0.00146	0	1.04	1.35	1.95	0	0.81	2	0.2	0.15	1.84	0	0.85	0	0	0	0	0.15	0	0	0	0	0.02
Set_1_contig_30446	---NA---	---NA---	9.44	3.24	9.44e-05	0.00803	0	1.65	1.21	6.19	0.16	0.82	1.17	0.09	0.75	0.47	0.73	1.21	0.19	0	0.1	0.08	0	0	0	0.39	0.1	0.1
Set_1_contig_30498	---NA---	---NA---	12.22	3.61	0.000401	0.02	0	0.32	1.68	2.32	0.25	0	0.27	0.23	0	0.06	0.04	0.47	0.06	0	0	0	0.06	0	0.06	0.06	0	0.03
Set_1_contig_30506	SAM domain-containing protein	Photinus pyralis	27.81	4.8	4.11e-05	0.00422	0.78	0.74	1.03	1.25	0	0.22	0.26	0.27	0.46	0.27	0.43	0.52	0.07	0	0	0	0	0	0	0	0	0.00764
Set_1_contig_30562	---NA---	---NA---	6.37	2.67	0.000453	0.02	0.36	2.13	1.34	0.4	1	2.35	1.31	0.23	0.26	1.95	0.08	1.04	0.12	0.24	0	0	0.25	0.11	0	0.35	0	0.12
Set_1_contig_30631	---NA---	---NA---	-10.69	-3.42	0.000258	0.02	0	0	0	0	0.15	0	0.08	0.26	0	0	0	0.04	0	0.63	0.36	0	1.93	0.17	0.95	0.61	0	0.52
Set_1_contig_30644	C-type lectin	Onthophagus taurus	-10.62	-3.41	0.00103	0.04	0	0.85	1.29	0.25	0	0.12	0.1	0	0.63	0.88	3.81	0.72	0	0	0	86.14	0.12	0	0	0.23	0.84	9.7
Set_1_contig_30661	---NA---	---NA---	16.14	4.01	2.56e-05	0.00291	0.26	2.04	0.59	3.61	0.07	1.74	0.97	0.08	0.1	1.44	0	0.99	0.09	0	0.09	0	0.18	0	0	0	0	0.04
Set_1_contig_30723	fork head domain-containing protein FD4-like	Nicrophorus vespilloides	6.55	2.71	0.000284	0.02	0.19	1.02	0.07	0.29	0.16	0.4	1.36	0.25	2.11	2.11	0.39	0.76	0.25	0.2	0.2	0.1	0.07	0	0	0.06	0	0.1
Set_1_contig_30784	Transposable element Tc3 transposase	Harpegnathos saltator	13.94	3.8	1.72e-06	0.000336	0.2	0.47	0.33	0.58	0.01	4.21	0.57	0.08	0.04	0.4	0.02	0.63	0.05	0.07	0.1	0.01	0	0	0.02	0.03	0	0.03
Set_1_contig_30808	---NA---	---NA---	9.02	3.17	2.75e-05	0.00309	0.26	0.95	2.77	4.87	0.65	1.21	2.25	0.5	1.84	16.59	2.11	3.09	0.13	0	0.39	0.21	0	0.12	0	0.51	0.95	0.26
Set_1_contig_30853	---NA---	---NA---	21.76	4.44	2.46e-09	1.26e-06	0.39	4.09	6.44	10.86	0.44	3.01	2.77	0.51	0.58	3.17	0.13	2.95	0.13	0.2	0.07	0.11	0.21	0	0.06	0.2	0	0.11
Set_1_contig_30868	---NA---	---NA---	18.63	4.22	1.25e-07	3.61e-05	0.36	3.14	1.38	3.19	0.03	7	2.46	0.06	0.11	2.68	0	1.86	0.09	0.13	0.1	0	0.17	0	0.06	0.1	0	0.07
Set_1_contig_30906	---NA---	---NA---	15.32	3.94	1.2e-05	0.00164	0.59	1.76	0.83	0.71	0.04	0.82	1.08	0.05	0	0.57	0.03	0.59	0.05	0.05	0	0.08	0	0	0	0	0.05	0.03
Set_1_contig_30909	hypothetical protein EVAR_14417_1	Eumeta japonica	13.21	3.72	0.000263	0.02	0.23	0.43	0.33	0.52	0.05	0.97	0.53	0.06	0.13	0.22	0.04	0.32	0.06	0.06	0	0	0	0	0	0	0	0.01
Set_1_contig_30940	C3 and PZP-like alpha-2-macroglobulin domain-containing protein 8	Oryctes borbonicus	-9.98	-3.32	0.000179	0.01	0.03	0	0	0	0.03	0.03	0	0.09	0	0.03	0.06	0.02	0.03	0.15	0	0.07	0.44	0.03	0.12	1.33	0	0.24
Set_1_contig_30979	---NA---	---NA---	13.87	3.79	0.000151	0.01	0.2	0.46	0.38	0.48	0	0.59	0.03	0.03	0	0.48	0.07	0.25	0	0.03	0	0.03	0	0	0	0.03	0	0.01
Set_1_contig_31025	paired box protein and transposase domain containing protein	Temnothorax longispinosus	11.71	3.55	1.1e-06	0.000228	0.35	1.73	1.05	5.21	0.08	1.01	1.03	0.19	0.42	2.98	0	1.28	0.06	0.03	0.16	0.21	0.13	0.03	0.09	0.1	0	0.09
Set_1_contig_31036	carboxypeptidase B	Oryctes borbonicus	-30.12	-4.91	9.38e-08	2.88e-05	0.23	0	0.38	0.12	18.46	0.35	0.72	12.88	1.48	0	0	3.15	0.55	20.23	35.81	17.02	4.68	10.1	0.22	660.46	47.31	88.49
Set_1_contig_31050	---NA---	---NA---	5.88	2.56	0.000898	0.04	0.93	3.1	0.52	2.06	0	1.45	2.13	0.07	0.17	2.09	0.11	1.15	0.08	0	0.16	0.06	0.64	0.22	0.08	0.08	0	0.15
Set_1_contig_31154	---NA---	---NA---	7.72	2.95	0.000974	0.04	0.79	4.43	0.89	1.82	0.1	0.13	0.95	0.06	0	0.18	0	0.85	0.24	0	0	0	0.38	0.06	0.06	0	0	0.08
Set_1_contig_31233	DNA mismatch repair protein Mlh3-like	Ignelater luminosus	6.57	2.72	0.000926	0.04	0.09	0.82	1.07	0.38	0.22	0.09	0.95	0	0.76	1.42	0.82	0.6	0.08	0.09	0	0	0	0	0.08	0.09	0.27	0.07
Set_1_contig_31263	---NA---	---NA---	7.66	2.94	0.000129	0.01	0.55	1.16	1.03	3.95	0	1.9	0.84	0.61	1.6	3	0.06	1.34	0.09	0	0	0	0.09	0.18	0.36	0.36	0.1	0.13
Set_1_contig_31277	---NA---	---NA---	-7.82	-2.97	0.000781	0.04	0	0	0	0	0.11	0.13	0	0.25	0	0.25	0	0.07	0	2.22	0.79	0.21	0.54	0.12	0.38	0.64	0	0.54
Set_1_contig_31283	uncharacterized protein LOC116164448	Photinus pyralis	5.04	2.33	0.000613	0.03	0.92	4.44	10.95	8.45	0.22	11.49	9.75	0.76	2.01	5.71	0.09	4.98	0.26	0.8	0.4	0.32	0.55	0.51	0.9	0.39	2.34	0.72
Set_1_contig_31322	---NA---	---NA---	11.53	3.53	0.00105	0.04	0.18	0.19	0.3	2.95	0	0.09	1.06	0.09	0	0.43	0.06	0.48	0	0	0	0.14	0	0	0	0.09	0	0.03
Set_1_contig_31413	---NA---	---NA---	146.13	7.19	6.26e-06	0.000972	0.16	5.2	0.79	1.68	0	0.11	0.3	0	0.65	3.76	0	1.15	0	0	0	0	0	0	0	0	0	0
Set_1_contig_31553	---NA---	---NA---	15.34	3.94	0.000384	0.02	0	0.82	0.87	1.04	0	0.46	1.92	0	0	0	0	0.46	0.05	0.06	0	0	0.06	0	0	0	0	0.02
Set_1_contig_31592	hypothetical protein EAI_06340, partial	Harpegnathos saltator	9.46	3.24	0.000575	0.03	0.59	2.71	0.78	1.97	0	0.62	1.72	0	0.11	0.38	0	0.81	0	0	0.2	0	0	0	0	0.1	0.21	0.06
Set_1_contig_31669	---NA---	---NA---	10.07	3.33	0.00038	0.02	0.04	0.35	0.37	1.06	0.07	0.3	0.34	0	0.05	0.48	0.03	0.28	0.04	0.04	0.08	0	0	0	0	0	0	0.02
Set_1_contig_31708	odorant binding protein 15	Anomala corpulenta	44.43	5.47	2.62e-11	2.12e-08	0.78	9	6.47	42.96	0	9.33	8.37	0.25	10.96	6.39	6.09	9.15	0.17	0	0	0	0	0	0.17	0	0.91	0.14
Set_1_contig_31753	---NA---	---NA---	15.63	3.97	0.000785	0.04	0.23	0.4	0.09	0.08	0	0	1.15	0	0	0.51	0	0.22	0.04	0	0	0.03	0	0	0	0	0	0.0075
Set_1_contig_31816	rod outer segment membrane protein 1-like	Onthophagus taurus	9.02	3.17	2.02e-05	0.00245	0.08	1.16	2.39	2.87	0.2	0.61	3.06	0.08	0.6	0.23	0.08	1.03	0.15	0.16	0.12	0.06	0	0	0.12	0.04	0.16	0.09
Set_1_contig_31917	---NA---	---NA---	9.89	3.31	0.000474	0.03	0.14	1.69	1.1	0.69	0	0.14	0.06	0	0.3	0.07	1.89	0.55	0.14	0	0	0.17	0.07	0	0	0	0	0.04
Set_1_contig_32032	tc1-like transporase protein	Habropoda laboriosa	53.19	5.73	2.03e-07	5.55e-05	0.25	3.54	5.71	8.08	0	1.06	0.58	0	0.07	0.61	0	1.81	0.12	0	0.06	0	0	0	0	0	0	0.02
Set_1_contig_32107	---NA---	---NA---	6.08	2.6	0.000164	0.01	1.26	7.29	1.24	1.91	1.45	22.06	7.48	0.45	0.69	6.67	0.32	4.62	0.15	1.43	1.27	0.13	0.16	0.3	0.46	0.62	0.33	0.54
Set_1_contig_32109	uncharacterized protein LOC111418797	Onthophagus taurus	17.19	4.1	3.18e-05	0.00344	0.06	1.72	0.71	0.42	0.05	0.2	0.46	0	0.62	1.39	0.34	0.54	0.06	0.06	0	0.05	0	0	0	0	0	0.02
Set_1_contig_32115	---NA---	---NA---	18.75	4.23	8e-08	2.51e-05	2.92	3.08	3.91	5.87	0.46	10.36	1.51	0	0.7	5.55	0.31	3.15	0.62	0.09	0	0.07	0.09	0.18	0	0	0	0.12
Set_1_contig_32155	---NA---	---NA---	-15.86	-3.99	5.63e-05	0.00546	0	0	0	0.14	0	0	0	0.12	0	0	0	0.02	0.37	0.63	0.38	0	0.26	0.48	0.61	1.11	0.39	0.47
Set_1_contig_32162	cytochrome P450	Oryctes borbonicus	82.61	6.37	8.7e-05	0.00754	0	0	0	0	0	1.97	12.79	1.12	2.07	0.28	0.49	1.7	0	0	0	0	0	0	0	0	0	0
Set_1_contig_32272	---NA---	---NA---	6.7	2.74	0.000604	0.03	0.4	1.9	0.9	2	0	0.83	1.47	0.06	0.07	0.51	0	0.74	0.07	0.13	0.2	0	0.07	0.06	0.07	0.13	0	0.08
Set_1_contig_32295	---NA---	---NA---	60.11	5.91	1.12e-07	3.35e-05	0.65	11.86	1.45	3.68	0	0	1.52	0	2.42	9.34	0	2.81	0	0	0	0.07	0.19	0	0	0	0	0.03
Set_1_contig_32327	sodium channel and clathrin linker 1 isoform X1	Oryctes borbonicus	-15.62	-3.97	3.49e-06	0.000605	0.05	0	0	0	0.13	0.05	0.09	1	0.05	0.48	0.07	0.17	0.05	0.15	0.1	0.24	4.7	8.87	5.14	0.1	0.94	2.25
Set_1_contig_32355	angiotensin-converting enzyme-like	Frankliniella occidentalis	-5.5	-2.46	0.000979	0.04	0.33	0	0.37	0.46	0.56	0.52	0.08	0.24	0.09	0.16	0	0.26	0	4.71	2.36	1.53	1.73	0.24	0.24	0.58	0	1.27
Set_1_contig_32370	---NA---	---NA---	9.43	3.24	1.37e-05	0.00183	0.18	0.92	0.13	0.64	0.07	1.94	0.51	0.19	0.05	0.64	0.02	0.48	0.02	0.09	0.05	0.07	0.05	0	0	0.07	0	0.04
Set_1_contig_32390	---NA---	---NA---	18.74	4.23	5.39e-05	0.00527	0.56	2.28	0.53	1.56	0	1.66	0.69	0.18	0.21	0.36	0.13	0.74	0	0.09	0	0	0.1	0	0	0	0	0.02
Set_1_contig_32391	---NA---	---NA---	11.9	3.57	0.000305	0.02	0.62	2.45	0.35	3.61	0	1.13	0.14	0.3	0.68	0.9	0.32	0.95	0	0	0	0.12	0	0	0.3	0	0	0.05
Set_1_contig_32434	---NA---	---NA---	6.95	2.8	0.00109	0.05	0.64	2.51	1.01	1.14	0.22	4.01	2	0	0	0.12	0	1.06	0.06	0.32	0.46	0.1	0	0	0.06	0	0	0.11
Set_1_contig_32530	hypothetical protein L798_08450	Zootermopsis nevadensis	24.42	4.61	1.29e-06	0.000267	0.11	0.41	0.36	2.11	0.08	0.33	0.46	0.07	0.02	0.26	0.02	0.38	0	0	0	0.07	0	0.02	0	0	0	0.01
Set_1_contig_32546	hypothetical protein	Bactrocera tryoni	-7.24	-2.86	0.000719	0.03	0.05	0	0	0.06	0.09	0	0	0	0	0.05	0	0.02	0.05	0.43	0.11	0.13	0.39	0.26	0.1	0.11	0	0.18
Set_1_contig_32569	---NA---	---NA---	8.07	3.01	0.000242	0.02	0	1.87	3.71	3.79	0	2.77	1.74	0.12	0.69	1.34	0.34	1.49	0.12	0.13	0.26	0.71	0.13	0	0	0	0	0.15
Set_1_contig_32602	Transposable element Tcb1 transposase	Anopheles albimanus	6.1	2.61	0.000298	0.02	0.17	0.5	0.34	0.67	0	0.77	0.64	0.17	0.28	0.8	0.68	0.46	0	0.04	0	0.31	0	0.04	0.08	0.04	0	0.06
Set_1_contig_32606	transposase	Alvinella caudata	-647.04	-9.34	9.32e-09	4.03e-06	0	0	0	0	0	0	0	0	0	0	0	0	0	0	0	1.58	0	0	0	23.53	0	2.79
Set_1_contig_32629	---NA---	---NA---	-17.71	-4.15	0.000848	0.04	0	0	0	0	0	0.06	0	0	0	0	0	0.00531	0.05	0.62	0.51	0.4	0	0	0	0	0	0.18
Set_1_contig_32648	---NA---	---NA---	8.57	3.1	0.000584	0.03	0	0.23	1.47	2.3	0	3.18	2.2	0	0.12	3.68	0	1.2	0.11	0.22	0	0.26	0.11	0.11	0	0.11	0	0.1
Set_1_contig_32652	hypothetical protein AMK59_7337, partial	Oryctes borbonicus	-12.19	-3.61	0.000662	0.03	0.07	0	0	0	0.11	0	0	1.52	0	0	0	0.15	0.06	0	0.07	0	0.48	8.72	1.03	0	3.17	1.5
Set_1_contig_32656	---NA---	---NA---	-17.91	-4.16	2.75e-05	0.00309	0	0	0	0	0.11	0	0	0.18	0	0	0	0.03	0.12	2.24	1.47	1.06	0.33	0	0.06	0	0	0.59
Set_1_contig_32664	---NA---	---NA---	-18.05	-4.17	0.000237	0.02	0	0	0	0	0	0	0	0	0	0.11	0	0.01	0.12	0	0.06	0.05	0.06	0.06	0.23	1.76	0	0.26
Set_1_contig_32851	---NA---	---NA---	-10.23	-3.35	0.00084	0.04	0.06	0	0	0	0.22	0	0	0	0	0	0	0.03	0.12	0.78	1.23	0.51	0	0	0	0.19	0	0.32
Set_1_contig_32898	---NA---	---NA---	22	4.46	1.64e-08	6.5e-06	1.62	42.13	12.57	19.86	0.12	16.04	3.63	0.56	2.25	9.63	0.1	9.86	0.14	0	0.3	0	1.07	0.57	0.14	0.73	0	0.33
Set_1_contig_32899	transposable element tc3 transposase	Harpegnathos saltator	24.83	4.63	2.43e-07	6.54e-05	0.2	1.3	1.44	2.4	0	1.28	2.39	0	0.22	4.56	0.17	1.27	0	0	0.1	0.08	0.1	0	0	0	0.05	0.04
Set_1_contig_32910	---NA---	---NA---	28.86	4.85	7.19e-06	0.00107	0.03	0.08	0.09	0.59	0.02	1.48	0.83	0	0.12	1.11	0	0.4	0	0	0.03	0.04	0	0	0	0	0	0.00779
Set_1_contig_33088	hypothetical protein AMK59_6381, partial	Oryctes borbonicus	-114.1	-6.83	8.3e-10	4.49e-07	0.28	0	0	0	0	0	0	0	0	0	0	0.03	0.08	9.78	14.78	0.92	0	0.15	0	0	0	2.86
Set_1_contig_33183	---NA---	---NA---	13.86	3.79	0.000238	0.02	0.05	1.01	1.2	2.3	0	0.11	0.49	0.15	0	0.1	0	0.49	0	0	0	0	0.11	0	0.1	0	0	0.02
Set_1_contig_33206	IQ and ubiquitin-like domain-containing protein	Onthophagus taurus	52.94	5.73	6.53e-11	4.96e-08	0.09	0.83	3.73	3.51	0.05	1.37	5.18	0.03	0.9	1.53	0.24	1.59	0.03	0.12	0.03	0.02	0	0	0	0	0	0.02
Set_1_contig_33462	---NA---	---NA---	17.36	4.12	0.000158	0.01	0.51	1.34	0.29	3.38	0	0.79	1.4	0	0.56	1.6	0	0.9	0.12	0	0	0	0	0	0	0.13	0	0.03
Set_1_contig_33466	mucin-17-like isoform X1	Oryctes borbonicus	8.33	3.06	8.66e-05	0.00754	0.12	0.3	0.18	0.45	0.01	0.73	1.37	0	0.19	0.75	0.4	0.41	0.03	0	0	0.27	0	0.02	0.05	0	0.02	0.04
Set_1_contig_33511	---NA---	---NA---	-6.76	-2.76	0.000418	0.02	0.04	0	0.19	0	0.32	0.98	0.08	0.12	0	0.08	0.09	0.17	0.04	1.21	0.83	0.14	0.04	1.95	0.08	0.64	2.24	0.8
Set_1_contig_33527	uncharacterized protein LOC113494593	Trichoplusia ni	-200.11	-7.64	1.04e-12	1.07e-09	0	0	0.14	0.28	0	0.07	0.06	0	0	0.12	0	0.06	0.12	0	0.25	2.46	0	0	0.18	98.16	0.13	11.26
Set_1_contig_33538	---NA---	---NA---	-16.17	-4.02	5.53e-05	0.00538	0.17	0	0	0	0	0	0	0.11	0.06	0.05	0	0.04	0.06	0	0	0.05	0.65	0	0.06	3.63	0.71	0.57
Set_1_contig_33560	---NA---	---NA---	12.65	3.66	0.00116	0.05	0.06	0.53	0.7	0.97	0	0.65	0.57	0	0	0.12	0	0.33	0	0	0.13	0	0	0	0	0	0	0.01
Set_1_contig_33583	uncharacterized protein LOC111428781 isoform X1	Onthophagus taurus	9.37	3.23	0.000253	0.02	0.42	0.39	0.53	3.13	0	0	0.14	0.25	0.29	0.81	0.11	0.55	0.05	0	0	0.13	0	0	0.05	0	0.16	0.04
Set_1_contig_33589	hypothetical protein AMK59_2486	Oryctes borbonicus	-238.51	-7.9	2.59e-08	9.58e-06	0	0	0	0.05	0	0	0	0	0	0	0	0.00448	0	0	0	0	0.05	13.22	0.04	0	0	1.48
Set_1_contig_33727	carboxypeptidase B-like	Asbolus verrucosus	-202.28	-7.66	1.36e-13	1.77e-10	0	0	0.07	0	0	0.06	0	0.06	0	0	0.04	0.02	0.06	0.06	0.06	3.47	1.67	1.25	0.85	37.7	0.06	5.02
Set_1_contig_33756	venom protease-like	Oryctes borbonicus	18.05	4.17	1.76e-07	4.97e-05	0.92	7.24	23.01	25.35	2.05	8.25	44.41	0.29	77.6	33.1	11.08	21.21	0.15	0.31	0	0.12	0	0.15	0	7.39	1.12	1.03
Set_1_contig_33806	---NA---	---NA---	17.76	4.15	7.41e-07	0.000166	0.24	4.2	2.76	11.2	0.1	1.27	0.22	0.06	0.94	8.21	0	2.66	0.06	0.25	0.37	0.1	0.06	0	0.06	0.18	0	0.12
Set_1_contig_33925	---NA---	---NA---	-13.85	-3.79	0.000807	0.04	0.11	0	0	0	0	0	0	0	0	0.11	0	0.02	0.11	0	0.56	0	0.12	0	0	1.98	0.46	0.36
Set_1_contig_33935	---NA---	---NA---	6.52	2.7	0.000201	0.01	0.6	3.48	2.36	1.66	0.17	0.83	1.83	0.29	0.55	0.68	0.14	1.14	0.1	0	0.2	0	0.31	0.19	0.2	0.2	0	0.13
Set_1_contig_33967	---NA---	---NA---	11.12	3.48	3.02e-05	0.0033	0.13	2.7	3.94	6.12	0.34	1.68	1.23	0	1.47	1.95	1.01	1.87	0.26	0	0.41	0	0	0	0	0	0.42	0.12
Set_1_contig_33979	filamin-A isoform X1	Portunus trituberculatus	10.15	3.34	5.45e-06	0.00087	0.7	0.74	1.67	6.39	0.2	2.19	3.35	0.15	0.77	2.03	1.27	1.77	0	0.16	0.08	0.06	0	0.08	0.46	0	0.33	0.13
Set_1_contig_34062	---NA---	---NA---	100.83	6.66	3.34e-05	0.00357	0.54	3.05	1.02	7.42	0	1.98	0	0	0.69	0.09	0	1.35	0	0	0	0	0	0	0	0	0	0
Set_1_contig_34065	ejaculate serine protease	Trypoxylus dichotomus	-1318.96	-10.37	0	0	1.31	0.09	0	0	0.55	0	0	0.16	0.36	0.79	0	0.3	0.08	0.33	0.5	100.38	0.34	0.08	0.4	3057.39	3.42	351.44
Set_1_contig_34108	---NA---	---NA---	-9.17	-3.2	0.000457	0.03	0	0	0	0	0	0	0	0.91	0.17	0	0	0.1	0	1.12	0.96	0	1.81	1.68	1.54	0.94	0.17	0.91
Set_1_contig_34266	myb-like protein P	Leptinotarsa decemlineata	30.85	4.95	1.52e-10	1.08e-07	0.08	3.22	4.49	7.34	0.07	1.59	1.27	0.11	1.61	3.6	0.06	2.13	0.03	0.14	0	0.14	0	0	0.03	0.08	0.09	0.06
Set_1_contig_34306	---NA---	---NA---	10.73	3.42	0.000395	0.02	0.09	0.39	2.07	1.53	0.08	0.29	3.71	0	0.1	0.35	0	0.78	0.09	0.09	0	0	0.19	0	0	0.09	0	0.05
Set_1_contig_34326	black	Oryctes borbonicus	122.22	6.93	5.27e-11	4.2e-08	0.35	7.85	8.58	13.55	0.15	3.69	4.62	0.09	5.43	5.55	0.72	4.6	0	0	0	0	0	0	0	0	0.19	0.02
Set_1_contig_34434	---NA---	---NA---	10.42	3.38	0.000111	0.00903	0.23	0.28	0.38	0.33	0	2.78	0.9	0.04	0.04	0.58	0.03	0.51	0.04	0.04	0	0.09	0	0	0	0	0.12	0.03
Set_1_contig_34445	---NA---	---NA---	7.93	2.99	0.000326	0.02	0.44	2.33	1.74	3.18	0.19	1.03	0.71	0.32	0.24	0.21	0.23	0.97	0	0.11	0	0.62	0	0	0.11	0	0	0.09
Set_1_contig_34481	---NA---	---NA---	8.11	3.02	0.000827	0.04	0.49	0.06	2.03	1.27	0.09	0.23	0.85	0.11	0	0.05	0.04	0.47	0.05	0	0.17	0	0	0.11	0.05	0	0	0.04
Set_1_contig_34567	---NA---	---NA---	-5.64	-2.5	0.000468	0.03	0.23	0.15	0.1	0.36	0.2	0.29	0	0.13	0	0.18	0.13	0.16	0.05	0.33	0.9	0	1.36	0.4	1.68	2.02	0.05	0.75
Set_1_contig_34603	venom carboxylesterase-6-like	Oryctes borbonicus	13.2	3.72	3.68e-08	1.28e-05	2.23	2.51	12.07	7.35	0.22	6.14	3.42	0.5	9.75	4.25	0.35	4.44	0.05	0.31	0	0	0.81	0.25	0.51	0.2	0.33	0.27
Set_1_contig_34618	---NA---	---NA---	14.91	3.9	8.53e-07	0.000187	0.39	7.25	1.49	7.18	0.33	2.11	1.64	0.3	1.28	2.33	0	2.21	0.08	0	0	0.19	0.24	0	0.38	0.15	0	0.12
Set_1_contig_34698	---NA---	---NA---	6.21	2.63	0.00039	0.02	0.5	2.1	0.92	2.38	0.22	0.55	0.27	0.03	0.06	0.15	0.07	0.66	0.03	0.21	0.3	0.08	0.06	0	0.03	0.08	0	0.09
Set_1_contig_34715	facilitated trehalose transporter Tret1-like	Onthophagus taurus	-7.11	-2.83	0.000612	0.03	0.44	0	0.5	0	1.12	0	0	0.14	0.16	0.43	0.2	0.27	0.29	5.07	6.43	0.35	2.76	1.14	0	0	0.15	1.8
Set_1_contig_34729	---NA---	---NA---	6.63	2.73	0.00023	0.02	0.09	1.86	0.78	1.6	0.12	1.69	0.94	0.4	0.1	0.63	0	0.75	0	0.05	0.24	0.07	0.15	0.04	0.09	0.14	0	0.09
Set_1_contig_34769	nuclear receptor subfamily 2 group E member 1-like	Agrilus planipennis	12.7	3.67	0.000542	0.03	0.28	1.03	0.79	2.63	0.24	0.73	1.02	0	0	0.4	0.47	0.69	0.14	0	0	0.11	0	0	0	0	0	0.03
Set_1_contig_34804	---NA---	---NA---	-10.67	-3.42	0.000371	0.02	0.11	0	0.12	0	0.36	0.11	0.1	0.41	0	0.1	0	0.12	0	3.92	6.66	0	0	0	0.53	0.21	0	1.26
Set_1_contig_34932	---NA---	---NA---	12.85	3.68	3.78e-05	0.00395	0.11	1.2	0.26	0.21	0.06	2.64	0.49	0	0.21	1.17	0	0.58	0.04	0.08	0	0	0.04	0	0.11	0	0	0.03
Set_1_contig_34940	---NA---	---NA---	30.89	4.95	5.03e-08	1.71e-05	0.22	14.38	14.19	37.82	0.05	12.04	11.14	0	0.71	10.48	0.74	9.25	0	0	0.06	2.87	0.06	0	0	0	0	0.33
Set_1_contig_34944	venom protease-like	Oryctes borbonicus	11.84	3.57	6e-05	0.00572	0.07	2.41	0.48	3.09	0.06	1.93	0.65	0	0.39	0.69	0.34	0.92	0	0	0	0.17	0	0	0	0	0.3	0.05
Set_1_contig_34945	---NA---	---NA---	60.53	5.92	2.84e-10	1.78e-07	0.02	1.46	3.24	3.65	0	1.49	1.67	0	0.55	3.19	0.12	1.4	0	0	0	0.2	0	0	0	0	0	0.02
Set_1_contig_34946	IQ domain-containing protein K-like	Onthophagus taurus	45.45	5.51	0.000443	0.02	0.28	0.69	1.16	1.55	0	0	0.77	0	1.33	0.45	0	0.57	0	0	0	0	0	0	0	0	0	0
Set_1_contig_34950	---NA---	---NA---	110.31	6.79	0	0	1.88	133.35	319.81	444.19	3.28	36.62	569.87	0.39	193.17	178.2	47.35	175.28	0	1.22	0.41	0.11	0	0	0	9.03	1.12	1.32
Set_1_contig_34953	---NA---	---NA---	24.2	4.6	2.15e-05	0.00255	0.04	3.55	7	0	0	0.09	0	0.12	0	0.12	0.06	1	0	0.08	0	0.03	0	0	0.08	0.08	0	0.03
Set_1_contig_34960	Mariner Mos1 transposase	Acromyrmex echinatior	42.78	5.42	0.000731	0.03	0	0.76	1.02	2.2	0.08	0	0	0	0.3	1.57	0	0.54	0	0	0	0	0	0	0	0	0	0
Set_1_contig_34963	---NA---	---NA---	12.74	3.67	0.000356	0.02	0	0.98	0.89	3.18	0.06	0.07	0.07	0	0.08	1.8	0.1	0.66	0	0	0.07	0	0	0.21	0	0	0	0.03
Set_1_contig_34965	hypothetical protein ILUMI_21373	Ignelater luminosus	52.41	5.71	3.1e-07	8.03e-05	0	0.16	0.11	0.04	0	2.48	1.02	0	0.08	0.41	0	0.39	0	0	0.01	0.00993	0	0.01	0	0	0	0.00383
Set_1_contig_34973	---NA---	---NA---	10.42	3.38	1.12e-05	0.00155	0.17	1.15	0.61	1.28	0.09	0.39	1.19	0.03	0.41	0.3	0.35	0.54	0	0.03	0.03	0.19	0	0	0	0	0.11	0.04
Set_1_contig_34980	uncharacterized protein LOC108732603	Agrilus planipennis	6.87	2.78	0.000925	0.04	0.19	1.56	2.75	2.14	0	0.87	0.29	0.06	0.07	0.81	0.35	0.83	0	0	0	0.31	0	0	0	0.19	0.34	0.09
Set_1_contig_34982	---NA---	---NA---	8.17	3.03	0.000786	0.04	0	3.12	1.36	1.04	0	3.08	0	0.13	0.44	3.63	0.82	1.24	0	0	0	0.32	0.28	0	0.39	0	0	0.11
Set_1_contig_34988	---NA---	---NA---	41.73	5.38	2.28e-05	0.00267	0	1	0.32	3.22	0	0.15	0.26	0	0.16	1.24	0	0.58	0	0	0	0	0	0	0	0	0.05	0.00553
Set_1_contig_34989	---NA---	---NA---	22.29	4.48	1.6e-06	0.000317	0.31	8.69	9.27	27.72	0.26	0.63	6.7	0	0.67	6.33	0.31	5.53	0	0	0	0	0	0	0	0.15	1.28	0.16
Set_1_contig_34992	decaprenyl-diphosphate synthase subunit 2	Dendroctonus ponderosae	8.09	3.02	0.000543	0.03	0	1.32	0.46	0.89	0.08	0.33	0.33	0	0.7	0.37	0.73	0.47	0	0	0	0.53	0	0	0	0	0.02	0.06
Set_1_contig_34993	---NA---	---NA---	6.86	2.78	0.000352	0.02	0.08	0.64	0.85	0.8	0.1	1.61	0.17	0	0.12	0.07	0.21	0.42	0	0.04	0.08	0.09	0	0.07	0	0.07	0.04	0.04
Set_1_contig_34997	---NA---	---NA---	145.3	7.18	5.05e-08	1.71e-05	0	8.36	3.3	4.42	0	0.42	0.74	0	0.55	2.39	0.1	1.84	0	0	0	0.04	0	0	0	0	0	0.00449
Set_1_contig_34998	---NA---	---NA---	39.6	5.31	4.44e-13	5.23e-10	0.35	10.59	11.47	14.4	1.36	15.41	10.29	0	4.46	7.99	2.57	7.17	0	0.57	0.28	0.22	0	0	0.14	0	0.07	0.14
Set_1_contig_35007	hypothetical protein B7P43_G09916	Cryptotermes secundus	13.34	3.74	0.000391	0.02	0	0.19	1.35	2.76	0	0.14	0.08	0	0.15	0.04	0.03	0.43	0	0.05	0.05	0	0	0	0	0	0.1	0.02
Set_1_contig_35038	putative RNA-directed DNA polymerase from transposon X-element	Asbolus verrucosus	66.33	6.05	0.000156	0.01	0.07	2.07	0.95	0.27	0.06	0	0.06	0.13	0.04	0	0	0.33	0	0	0	0	0	0	0	0	0	0
Set_1_contig_35040	---NA---	---NA---	5.4	2.43	0.000989	0.04	0.18	1.85	1.04	0.92	0.16	0.38	1.18	0.27	0.61	1.6	0.88	0.82	0	0	0.09	0.07	0	0.18	0.09	0	0.58	0.11
Set_1_contig_35049	---NA---	---NA---	30.93	4.95	3.05e-06	0.000546	0.07	14.76	0.85	1.06	0	0.07	0.25	0.07	1.28	0.4	0.14	1.72	0	0	0	0	0	0	0	0	0.29	0.03
Set_1_contig_35067	---NA---	---NA---	19.34	4.27	0.000233	0.02	0.08	4.43	0	0.52	0	0.32	1.78	0	0	0.23	0.16	0.68	0	0	0	0.19	0	0	0	0	0	0.02
Set_1_contig_35078	nuclear receptor	Oryctes borbonicus	11.39	3.51	9.93e-05	0.00834	0.03	0.34	0.49	1.95	0	0.99	0.21	0	0.03	0.25	0.04	0.39	0	0.03	0	0.05	0.09	0.03	0	0.03	0	0.02
Set_1_contig_35088	---NA---	---NA---	6.6	2.72	0.000916	0.04	0.99	9.62	4.44	2.73	0.1	6.79	0	0.83	1.08	7.01	0	3.05	0	0.5	0.25	0	0	0.59	0.84	0.85	0	0.34
Set_1_contig_35111	cuticle protein 67-like	Leptinotarsa decemlineata	40.51	5.34	3.24e-08	1.16e-05	0.21	4.42	7.15	4.64	0	0.58	3.39	0	0.61	1.95	0.71	2.15	0	0	0	0.06	0.29	0	0	0	0	0.04
Set_1_contig_35132	---NA---	---NA---	19.57	4.29	9.73e-06	0.00138	0.06	0.96	1.21	0.38	0	1.36	1.71	0.16	0.25	1.64	0	0.7	0	0	0	0.09	0	0.05	0	0.06	0	0.02
Set_1_contig_35133	probable G-protein coupled receptor 52	Oryctes borbonicus	41.63	5.38	3.41e-09	1.62e-06	0.05	1.21	4.83	11.05	0	8.19	1.53	0.05	0.42	2.35	0.13	2.71	0	0.14	0	0.04	0.05	0	0	0.19	0	0.05
Set_1_contig_35155	---NA---	---NA---	-5.82	-2.54	0.000879	0.04	0.02	0.02	0.02	0.02	0.02	0	0.12	0.34	0.05	0.02	0.01	0.06	0	0.83	0.69	0.04	0.25	0.02	0.58	0.2	0.3	0.32
Set_1_contig_35168	---NA---	---NA---	13.61	3.77	0.000504	0.03	0.14	0.45	0.48	0.63	0.36	4.11	0.78	0	0.15	2.18	0	0.84	0	0	0.14	0	0.15	0	0	0	0	0.03
Set_1_contig_35171	kin of IRRE-like protein 2 isoform X3	Onthophagus taurus	8.42	3.07	8.05e-05	0.00717	0.06	1.88	0.9	0.48	1.4	0.71	1.75	0	0.27	0.53	1	0.82	0	0.06	0	0.39	0	0.12	0	0.12	0	0.08
Set_1_contig_35172	uncharacterized protein LOC111415413	Onthophagus taurus	8.87	3.15	0.00111	0.05	0	0.17	0.05	0.13	0.03	0.67	0.26	0	0	1.44	0.69	0.31	0	0	0	0	0	0.04	0	0.12	0.04	0.02
Set_1_contig_35177	ejaculatory bulb-specific protein 3 precursor, putative	Pediculus humanus corporis	125.74	6.97	1.33e-10	9.65e-08	0.08	1.38	7.82	2.35	0	3.48	42.42	0	5.81	0.39	0.39	5.83	0	0	0	0.2	0	0	0	0	0.09	0.03
Set_1_contig_35181	---NA---	---NA---	27.18	4.76	1.54e-07	4.36e-05	0.08	1.66	1.47	2.51	0.42	3.24	1.16	0	0.08	1.93	0	1.14	0	0.08	0.16	0.03	0	0	0	0	0	0.03
Set_1_contig_35196	---NA---	---NA---	15.19	3.92	0.000252	0.02	0.05	0.6	0.85	0.79	0	0.39	0.61	0	0	0.27	0.06	0.33	0	0	0	0.11	0	0	0	0	0	0.01
Set_1_contig_35233	---NA---	---NA---	29.29	4.87	3.19e-07	8.2e-05	0.13	9.27	6.35	12.65	0	1.5	2.16	0	2.01	3.42	0.45	3.45	0	0.13	0	0	0	0.13	0	0	0.41	0.07
Set_1_contig_35236	---NA---	---NA---	15.06	3.91	0.00029	0.02	0.2	2.64	0.9	1.11	0	0.21	0.92	0	0.22	0.39	0.14	0.61	0	0	0	0	0	0	0.1	0.1	0	0.02
Set_1_contig_35243	DNA-binding protein D-ETS-6-like	Photinus pyralis	32.89	5.04	2.16e-11	1.83e-08	0.34	7.53	7.65	11.73	2.39	18.44	7.01	0.08	3.2	8.97	0.7	6.19	0	0.17	0.26	0.76	0	0	0	0	0.18	0.15
Set_1_contig_35250	---NA---	---NA---	10.5	3.39	3e-05	0.00329	0.09	0.49	0.3	1.03	0.02	0.64	0.69	0.08	0.29	1.1	0	0.43	0	0.06	0	0	0.06	0.08	0.03	0.03	0	0.03
Set_1_contig_35252	hypothetical protein ALC62_07280, partial	Cyphomyrmex costatus	45.94	5.52	0.000579	0.03	0	2.11	0.15	0.15	0	2.36	0.37	0	0	0.32	0	0.5	0	0	0	0	0	0	0	0	0	0
Set_1_contig_35253	protein lethal(2)essential for life-like	Oryctes borbonicus	-10.48	-3.39	0.000687	0.03	6.02	21.1	91.9	325.67	191.63	2652.6	96.8	1.97	11.32	310.08	46.08	341.38	2.44	8778.82	10926.4	4303.24	2.84	5.48	3.99	5.51	10.46	2671.02
Set_1_contig_35301	---NA---	---NA---	10.62	3.41	0.000153	0.01	0.04	0.19	0.74	1.61	0	0.23	0.27	0	0.6	0.7	0.02	0.4	0	0	0	0.03	0	0	0.07	0.07	0.08	0.03
Set_1_contig_35307	Transposable element Tcb2 transposase	Camponotus floridanus	7.81	2.97	0.00035	0.02	0.31	2.14	1.23	2.94	0	0.16	1.86	0.6	1.37	3.16	0.53	1.3	0	0	0	0	0.16	0	0.46	0.15	0.33	0.12
Set_1_contig_35310	venom protease-like	Oryctes borbonicus	47.2	5.56	6.87e-09	3.08e-06	0.09	5.25	3.21	9.07	0.07	5.55	6.03	0	1.36	2.4	0.97	3.09	0	0	0	0.43	0	0	0	0	0	0.05
Set_1_contig_35332	runt-related transcription factor 1-like	Nicrophorus vespilloides	9.79	3.29	0.000416	0.02	0.07	0.15	0.05	0.05	0.06	1.17	0.34	0	0.05	0.49	0	0.22	0	0	0.02	0	0	0.04	0	0	0.05	0.01
Set_1_contig_35362	---NA---	---NA---	102.63	6.68	4.37e-05	0.00442	0	2.71	1.91	4.01	0	0	0	0.17	0.06	0.56	0	0.86	0	0	0	0	0	0	0	0	0	0
Set_1_contig_35364	serine protease easter-like	Onthophagus taurus	14.91	3.9	4.37e-06	0.000732	0	1.79	1.48	2.6	0.23	0.91	0.6	0	1.49	1.69	0.37	1.01	0	0	0.06	0	0.06	0	0	0.16	0.17	0.05
Set_1_contig_35372	---NA---	---NA---	31.8	4.99	0.000181	0.01	0	1.19	0.08	0.47	0	0.15	0.26	0	0.39	3.62	0	0.56	0	0	0	0.06	0	0	0	0	0	0.00629
Set_1_contig_35381	---NA---	---NA---	6.45	2.69	0.000566	0.03	0.28	0.39	0.42	1.34	0.16	0.58	1.11	0.27	0.82	1.08	0.44	0.63	0	0	0.28	0	0	0	0	0.18	0.2	0.07
Set_1_contig_35390	---NA---	---NA---	19.65	4.3	0.0004	0.02	0.15	0.56	0.17	0.59	0	0.79	0.28	0	0.84	1.18	0	0.42	0	0	0	0	0	0	0	0	0.08	0.00888
Set_1_contig_35402	PREDICTED: uncharacterized protein LOC105568001	Vollenhovia emeryi	17.41	4.12	0.000912	0.04	0.12	1.14	0.27	0.86	0.05	0.12	0	0.4	0	0	0.12	0.28	0	0	0.06	0	0	0	0	0	0	0.00675
Set_1_contig_35419	homeobox protein Hox-B3	Asbolus verrucosus	297.83	8.22	3.51e-07	8.84e-05	0	2.67	15.86	7.68	0	0.8	11.49	0	0.6	11.89	0	4.64	0	0	0	0	0	0	0	0	0	0
Set_1_contig_35441	---NA---	---NA---	18.48	4.21	0.000123	0.00992	0	0.8	2.21	3.18	0	0.63	0.97	0	0.5	2.33	0.92	1.05	0	0	0	0.12	0	0	0	0.15	0	0.03
Set_1_contig_35454	uncharacterized protein LOC111427298	Onthophagus taurus	7.59	2.92	0.000344	0.02	0	0.92	0.24	0.19	0.03	0.33	0.19	0.07	0.11	0.64	0.43	0.29	0	0	0.07	0.03	0	0.03	0	0.03	0.07	0.03
Set_1_contig_35466	---NA---	---NA---	21.87	4.45	1.87e-05	0.0023	0.27	1.28	3.03	2.53	0	0.98	7.63	0	0.44	1.81	0	1.63	0	0	0	0	0	0	0	0.27	0.14	0.05
Set_1_contig_35468	---NA---	---NA---	480.14	8.91	2.81e-08	1.03e-05	0	3.13	2.55	19.8	0	1	0.76	0	0.62	5.42	0.09	3.03	0	0	0	0	0	0	0	0	0	0
Set_1_contig_35474	---NA---	---NA---	74.12	6.21	0.000124	0.00995	0	0.36	1.75	1.65	0	0.07	3.46	0	0	0.52	0	0.71	0	0	0	0	0	0	0	0	0	0
Set_1_contig_35479	---NA---	---NA---	10.07	3.33	8.45e-05	0.00743	0.12	0.28	0.07	0.62	0.02	1.41	0.32	0	0.13	0.54	0.04	0.32	0	0.06	0.03	0.05	0.03	0	0	0.03	0	0.02
Set_1_contig_35487	---NA---	---NA---	28.73	4.84	9.17e-05	0.00788	0	3.16	0	5.39	0	0	0.85	0	0.11	1.1	0.7	1.03	0	0	0	0.17	0	0	0	0	0	0.02
Set_1_contig_35515	---NA---	---NA---	57.46	5.84	2.47e-06	0.000458	0.26	1.59	1.18	5.02	0	1.5	0.18	0	0.29	1.52	0.13	1.06	0	0.07	0	0	0	0	0	0	0	0.00736
Set_1_contig_35556	---NA---	---NA---	6.3	2.65	0.000437	0.02	0	6.08	1.43	2.16	1.31	15.03	2.77	0.47	1.28	5.37	0.07	3.27	0	1.58	0.49	0.55	0.41	0	0.1	0.48	0	0.4
Set_1_contig_35576	ionotropic receptor 21a	Anomala corpulenta	18.98	4.25	8.45e-07	0.000187	0.07	0.42	1.52	1.5	0.03	1.56	2.01	0	0.28	0.92	0.27	0.78	0	0.04	0.04	0	0	0.07	0	0.11	0	0.03
Set_1_contig_35577	---NA---	---NA---	20.15	4.33	0.000698	0.03	0	0.45	0	0.47	0	2.02	0.56	0.06	0	0.59	0	0.38	0	0	0	0	0.06	0	0	0	0	0.00703
Set_1_contig_35623	---NA---	---NA---	68.13	6.09	1.76e-06	0.000342	0	2.1	0.97	3.21	0	1.84	0.54	0	0.1	1	0.03	0.89	0	0	0	0	0	0	0	0.04	0	0.00497
Set_1_contig_35647	---NA---	---NA---	92.02	6.52	8.04e-05	0.00717	0	0	0	0	0	7.46	2.23	0	0.28	1.05	0.04	1.01	0	0	0	0	0	0	0	0	0	0
Set_1_contig_35657	leucine-rich repeat transmembrane neuronal protein 4	Oryctes borbonicus	22.42	4.49	1.47e-05	0.00194	0	0.26	0.27	0.18	0	0	9.66	5.46	1.06	1.1	0	1.64	0	0	0	0	0.08	0.08	0.24	0.08	0	0.05
Set_1_contig_35672	---NA---	---NA---	6.59	2.72	0.000779	0.04	0.46	1.69	0.9	1.52	0.48	1.19	0.84	0	0.38	0.33	0.55	0.76	0	0	0.46	0.28	0	0	0	0	0	0.08
Set_1_contig_35687	---NA---	---NA---	11.06	3.47	0.000354	0.02	0.13	0.56	0.52	2.26	0	2.4	1.21	0	0	1.02	0	0.74	0	0.27	0.13	0	0	0	0	0	0	0.04
Set_1_contig_35689	---NA---	---NA---	49.76	5.64	0.00051	0.03	0	0.25	0.68	3.06	0	0.06	0.44	0	0	0.17	0	0.42	0	0	0	0	0	0	0	0	0	0
Set_1_contig_35692	---NA---	---NA---	12.66	3.66	0.000187	0.01	0	2	0.19	1.36	0.05	1.5	0.87	0	0	1.02	0	0.63	0	0	0	0	0.06	0.11	0	0.11	0	0.03
Set_1_contig_35707	---NA---	---NA---	46.77	5.55	2.23e-05	0.00263	0	0.5	5.23	2.38	0	0.37	2.84	0	0	5.29	0	1.51	0	0.12	0	0	0	0	0	0	0	0.01
Set_1_contig_35726	---NA---	---NA---	14.66	3.87	0.000125	0.01	0.84	1.64	1.75	1.98	0	0.62	2.08	0	0.65	0.12	0.08	0.89	0	0	0	0.1	0.12	0	0.12	0	0	0.04
Set_1_contig_35799	---NA---	---NA---	14.66	3.87	0.000445	0.02	0	0.13	0.38	0.71	0	0.22	0.22	0	0	0.33	0.06	0.19	0	0	0	0	0	0.03	0	0.03	0	0.00666
Set_1_contig_35849	---NA---	---NA---	11.19	3.48	7.9e-05	0.00708	0.37	0.34	0.54	0.43	0.08	0.43	1.09	0.02	0.03	0.13	0	0.31	0	0.02	0	0	0	0	0	0.16	0	0.02
Set_1_contig_35886	---NA---	---NA---	58.64	5.87	0.000169	0.01	0	0.81	0.77	2.28	0	0.4	0.42	0	0.42	1.84	0.05	0.64	0	0	0	0	0	0	0	0	0	0
Set_1_contig_35890	---NA---	---NA---	6.99	2.81	0.000522	0.03	0.22	0.66	0.75	0.66	0	0.85	0.2	0.06	0	0.36	0.02	0.34	0	0.02	0.13	0.05	0.05	0	0.09	0	0	0.04
Set_1_contig_35891	histone-lysine N-methyltransferase SETMAR-like	Acromyrmex echinatior	19.77	4.31	0.000148	0.01	0.18	0.89	0.2	1.33	0	0.94	0.49	0	0	1.16	0	0.47	0	0	0.06	0.05	0	0	0	0	0	0.01
Set_1_contig_35908	---NA---	---NA---	18.76	4.23	1.63e-05	0.00207	0	1.15	1.68	3.58	0	0.31	1.18	0	0.05	0.77	0.1	0.8	0	0	0	0.12	0	0	0	0.05	0.1	0.03
Set_1_contig_35962	---NA---	---NA---	15.76	3.98	6.73e-05	0.00629	0.07	1.47	0.52	1.92	0	0.48	1.83	0	0.15	1.03	0	0.68	0	0.13	0.07	0.05	0	0	0	0	0	0.03
Set_1_contig_35971	---NA---	---NA---	24.2	4.6	0.000184	0.01	0.09	2.04	0.79	1.75	0.07	1.37	0.24	0.17	0	0.08	0.06	0.61	0	0	0.09	0	0	0	0	0	0	0.0099
Set_1_contig_36031	---NA---	---NA---	11.13	3.48	0.000104	0.00864	0.15	0.55	0.17	0.5	0.25	1.72	0.55	0.22	0.25	1.81	0.05	0.57	0	0	0	0.06	0.08	0	0	0.07	0.08	0.03
Set_1_contig_36051	---NA---	---NA---	9.96	3.32	0.000478	0.03	0.3	0.62	0.55	0.55	0	0.51	1.08	0	0.54	1.14	0.27	0.51	0	0	0.1	0.08	0	0	0	0	0.1	0.03
Set_1_contig_36066	---NA---	---NA---	11.73	3.55	0.000467	0.03	0.08	0.43	0.37	0.09	0	0.59	1.12	0.08	0.63	2.29	0	0.52	0	0.08	0	0	0	0.08	0	0.08	0	0.03
Set_1_contig_36119	---NA---	---NA---	44.86	5.49	0.000389	0.02	0	0.09	1.88	0.37	0.14	1.04	0.38	0	0.18	1.61	0.17	0.53	0	0	0	0	0	0	0	0	0	0
Set_1_contig_36138	uncharacterized protein LOC115882546	Sitophilus oryzae	13.97	3.8	2.35e-05	0.00271	0.13	1.18	0.9	1.04	0.15	0.56	0.37	0	2.98	0.04	0.09	0.68	0	0.23	0	0.04	0	0.09	0	0	0	0.04
Set_1_contig_36153	ninjurin-2 isoform X1	Drosophila bipectinata	83.98	6.39	6.12e-05	0.00581	0.09	0.7	0.11	5.14	0	0	0.43	0	1.76	3.65	0.19	1.1	0	0	0	0	0	0	0	0	0	0
Set_1_contig_36167	---NA---	---NA---	12.39	3.63	0.000887	0.04	0.11	0.44	0.12	0.7	0.06	0.11	0.03	0	0	0.24	0.05	0.17	0	0	0	0.03	0	0	0.03	0	0	0.00691
Set_1_contig_36187	mitochondrial import inner membrane translocase subunit TIM50-C-like	Onthophagus taurus	17.65	4.14	0.000142	0.01	0	0.5	1.22	1.66	0	0.99	0.06	0	0.89	0.2	0.28	0.53	0	0	0	0.16	0	0	0	0	0	0.02
Set_1_contig_36189	---NA---	---NA---	32.11	5	0.00103	0.04	0.39	0.14	1.91	1.59	0	0.54	0.6	0	0.29	0.63	0.36	0.59	0	0	0	0	0	0	0	0	0	0
Set_1_contig_36258	cuticle protein 19-like	Blattella germanica	15.09	3.92	0.000235	0.02	0	0.36	1.69	1.66	0	0.48	0.42	0	1.13	5	0	0.98	0	0	0	0	0	0	0	0.11	0.24	0.04
Set_1_contig_36310	glucose dehydrogenase [FAD, quinone]-like	Ignelater luminosus	23.92	4.58	8.57e-06	0.00123	0	0.66	3.06	0.64	0.02	0.05	0.62	0.15	0.03	0	0.02	0.48	0	0	0	0.02	0.05	0.05	0	0	0	0.01
Set_1_contig_36316	---NA---	---NA---	43.56	5.44	0.000771	0.04	0	0.23	0.12	2.67	0	0.45	0.15	0	0	0.16	0	0.34	0	0	0	0	0	0	0	0	0	0
Set_1_contig_36362	---NA---	---NA---	37.02	5.21	2.35e-05	0.00271	0	0.5	0.75	0.91	0.1	0.24	0.11	0	0.13	1.55	0.05	0.39	0	0	0.04	0	0	0	0	0	0	0.00441
Set_1_contig_36375	leucine-rich repeats and immunoglobulin-like domains protein 3	Oryctes borbonicus	9.98	3.32	0.000246	0.02	0.07	0.15	0.33	0.08	0.06	0.08	18.54	4.85	1.04	1.2	0.1	2.41	0	0	0	0.06	0.15	0.07	0.29	0.36	0.69	0.18
Set_1_contig_36490	---NA---	---NA---	16.99	4.09	0.000781	0.04	0.04	0.12	0.08	0.2	0	2.99	0.03	0	0	0	0	0.31	0	0	0.04	0	0.04	0	0	0	0	0.0083
Set_1_contig_36497	---NA---	---NA---	47.6	5.57	0.000613	0.03	0.1	0.32	4.12	2.03	0	0	0.37	0	0	0.29	0	0.66	0	0	0	0	0	0	0	0	0	0
Set_1_contig_36607	hypothetical protein AMK59_404	Oryctes borbonicus	81.69	6.35	7.61e-05	0.00685	0	0.45	3.02	12.06	0	0.88	0.52	0	0.15	0.95	0.1	1.65	0	0	0	0	0	0	0	0	0	0
Set_1_contig_36645	SH3 domain-containing protein	Oryctes borbonicus	19.74	4.3	3.26e-06	0.000575	0.26	1.58	0.79	6.92	0.3	3.39	0.81	0.25	0.19	4.24	0	1.7	0	0.36	0	0	0	0	0.17	0	0	0.06
Set_1_contig_36893	---NA---	---NA---	30.35	4.92	5.78e-06	0.000913	0.14	0.3	6.42	10.75	0	4.6	2.09	0	0	1.51	0.39	2.38	0	0	0	0	0	0	0.14	0.28	0	0.05
Set_1_contig_36913	---NA---	---NA---	28.69	4.84	1.99e-07	5.49e-05	0.09	1.62	5.09	8.03	0	0.35	2.97	0	7.74	5.59	1.1	2.96	0	0	0	0.14	0	0	0	0	0.53	0.07
Set_1_contig_36927	---NA---	---NA---	75.88	6.25	0.000171	0.01	0.06	0	1.59	5.41	0	0.4	0	0	0	0.19	0	0.7	0	0	0	0	0	0	0	0	0	0
Set_1_contig_36978	---NA---	---NA---	49.42	5.63	6.82e-06	0.00103	0.05	0.58	0.06	0.37	0.09	0.34	4.27	0.16	0.36	1.91	0	0.74	0	0	0	0	0	0	0	0.05	0	0.00603
Set_1_contig_36996	odorant receptor	Protaetia brevitarsis	67.56	6.08	0.000156	0.01	0.16	0.23	0.7	1.89	0	0.06	0.06	0	0.14	0	0	0.29	0	0	0	0	0	0	0	0	0	0
Set_1_contig_37091	---NA---	---NA---	20.04	4.33	0.000248	0.02	0.21	0.33	0.35	0.29	0.09	1.36	0.29	0.05	0	0.3	0.07	0.3	0	0	0	0	0	0	0	0.05	0	0.00573
Set_1_contig_37113	---NA---	---NA---	12.15	3.6	0.00102	0.04	0	0.18	0	0	0.07	0.35	0.31	0.08	0.55	4.27	0.11	0.54	0	0.08	0.17	0	0	0	0	0	0	0.03
Set_1_contig_37181	transcription factor SPT20 homolog	Onthophagus taurus	11.06	3.47	0.000135	0.01	0.2	0.21	0.72	0.48	0.03	3.39	0.25	0.08	0.04	0.04	0.03	0.5	0	0.04	0	0	0.04	0.11	0.04	0	0	0.03
Set_1_contig_37334	---NA---	---NA---	7.86	2.98	0.000357	0.02	0.09	1.36	9.21	4.79	0.15	1.62	1.77	0.18	0.5	0.62	0.94	1.93	0	0	0	0.88	0	0.53	0	0	0.38	0.2
Set_1_contig_37422	restin homolog	Onthophagus taurus	22.5	4.49	5.89e-05	0.00565	0	0.03	0	0	0.08	0.22	4.39	0.15	0	0.15	0.04	0.46	0	0.06	0	0.02	0	0	0	0	0.03	0.01
Set_1_contig_37504	G2/mitotic-specific cyclin-A	Nicrophorus vespilloides	-52.61	-5.72	6.53e-09	2.96e-06	0.24	0.38	0.14	0.4	0.31	0	0.11	0	0.26	0	2.22	0.37	0	1.1	1.84	222.91	0.13	0.12	0.12	0	0.63	25.2
Set_1_contig_37648	---NA---	---NA---	16.14	4.01	0.000654	0.03	0	0.03	0.64	0.8	0	0.59	0.2	0	0	0.09	0	0.21	0	0	0	0	0.07	0	0	0	0	0.00728
Set_1_contig_37651	---NA---	---NA---	-172.08	-7.43	1.08e-09	5.7e-07	0	0	0.45	0	0	0	0	0.13	0	0	2.96	0.32	0	0	0	6.77	0	0	0	445.45	0.55	50.31
Set_1_contig_37900	---NA---	---NA---	38.97	5.28	0.00111	0.05	0	0.06	0.32	2.58	0	0.12	0	0.05	0.12	0.16	0	0.31	0	0	0	0	0	0	0	0	0	0
Set_1_contig_38004	---NA---	---NA---	26.48	4.73	0.00031	0.02	0	0	0.09	0.79	0.2	6.02	0.36	0.08	0	0.15	0	0.7	0	0	0	0	0.08	0	0	0	0	0.00917
Set_1_contig_38007	hypothetical protein AMK59_5220	Oryctes borbonicus	15.04	3.91	0.000467	0.03	0	0.14	2.2	0.94	0	0.47	0.18	0	0.07	0.06	0.57	0.42	0	0	0	0.16	0	0	0	0	0	0.02
Set_1_contig_38279	---NA---	---NA---	15.08	3.91	0.000131	0.01	0	0.04	0.62	0.17	0	0.53	1.61	0	0.04	0.53	0.4	0.36	0	0	0.08	0.06	0	0	0	0	0	0.02
Set_1_contig_38383	---NA---	---NA---	17.19	4.1	0.00117	0.05	0.26	0.14	1.18	3.05	0	0.82	0.36	0	0	1.01	0	0.62	0	0	0	0	0	0	0.13	0	0	0.01
Set_1_contig_38408	---NA---	---NA---	8.4	3.07	0.000737	0.04	0.3	0.42	0.45	0.44	0.17	1.85	1.18	0	0	1.15	0.2	0.56	0	0.1	0	0.08	0.1	0	0.1	0	0	0.04
Set_1_contig_38599	---NA---	---NA---	20.84	4.38	0.000481	0.03	0.05	0.05	0.26	0.61	0	0.14	0.34	0	0.15	1.24	0	0.26	0	0	0	0	0	0	0	0.05	0	0.00506
Set_1_contig_38630	---NA---	---NA---	20.06	4.33	0.000754	0.04	0.77	0.27	0.72	3.27	0	0	0.94	0	0	1.73	0	0.7	0	0.13	0	0	0	0	0	0	0	0.01
Set_1_contig_38932	---NA---	---NA---	12.01	3.59	0.000161	0.01	0.05	0.06	1.53	3.62	0.05	0.45	0.6	0	0	0.47	0.26	0.64	0	0.05	0	0.09	0.23	0	0	0	0	0.04
Set_1_contig_38992	---NA---	---NA---	26.59	4.73	5.13e-05	0.00508	0	0.06	1.85	2.76	0	0.65	0.31	0	0.25	0.76	0	0.6	0	0	0.11	0	0	0	0	0	0	0.01
Set_1_contig_39130	---NA---	---NA---	-13.38	-3.74	0.000142	0.01	0.03	0.07	0	0	0.03	0	0	0	0.14	0.09	0	0.03	0	2.88	0	0.24	0	0.57	0	0.19	0	0.43
Set_1_contig_39321	---NA---	---NA---	-17.68	-4.14	0.000465	0.03	0	0	0	0	0	0	0	0	0	0.03	0.07	0.00949	0	0	0	2.7	0	0	0.03	0	0	0.3
Set_1_contig_39396	---NA---	---NA---	14.27	3.84	0.000398	0.02	0.23	0	0.77	2.03	0.29	0.72	4.2	0	0	0.88	0	0.83	0	0	0	0.09	0	0	0	0.23	0	0.04
Set_1_contig_39729	ejaculate serine protease	Oryctes borbonicus	-3527.42	-11.78	0	0	0	0.04	0.09	0	0.03	0.16	0.07	0	0	0	0.05	0.04	0	0.04	0	38.8	0	0	0.04	1131.95	0.58	130.16
Set_1_contig_39862	---NA---	---NA---	11.17	3.48	0.000505	0.03	0	0	2.76	2.34	0.08	0.5	0.92	0	0	0.79	0	0.67	0	0.24	0	0.15	0.05	0	0	0	0	0.05
Set_1_contig_39951	Transposase type 1	Hydra vulgaris	18.34	4.2	0.000963	0.04	0.1	0	0.27	0.5	0	0.07	0.13	0	0	0.8	0.02	0.17	0	0	0	0	0.04	0	0	0	0	0.00401
Set_1_contig_39980	---NA---	---NA---	11.47	3.52	0.000947	0.04	0	0.03	0.03	0.03	0	0.33	0.08	0.03	0.03	2.44	0	0.27	0.03	0	0	0	0.06	0	0	0.06	0	0.02
Set_1_contig_40241	histone-lysine N-methyltransferase SETMAR-like	Ooceraea biroi	31.62	4.98	0.000386	0.02	0	0	0.44	2.86	0	0.09	0.08	0	0	0.17	0	0.33	0	0	0	0.03	0	0	0	0	0	0.00383
Set_1_contig_40255	carbonyl reductase [NADPH] 3-like	Anoplophora glabripennis	-105.79	-6.73	7.78e-10	4.26e-07	0.44	0	0.4	0	0	0.09	0.16	0	0	0	0.06	0.1	0	0	0	0.21	0	43.04	0	0.35	25.82	7.71
Set_1_contig_40414	---NA---	---NA---	-28.15	-4.82	0.00039	0.02	0	0	0	0	0.09	0	0	0	0	0	0	0.0079	0	0	0	0.25	0	0	0	4.29	0	0.5
Set_1_contig_40415	carboxypeptidase B	Oryctes borbonicus	-678.59	-9.41	0	0	0.11	0	0	0	0.19	0	0	0.11	0.49	0.11	0	0.09	0	0.67	1.24	46.09	0	0	0	564.86	1.39	68.25
Set_1_contig_40416	---NA---	---NA---	-10.15	-3.34	0.000928	0.04	0.76	0	0	0	0.16	0.1	0.17	0	0	0	0	0.11	0	0.29	0	0	0.79	1.2	6.15	0	0	0.94
Set_1_contig_40593	glucose dehydrogenase [FAD, quinone]-like	Asbolus verrucosus	14.11	3.82	8.67e-05	0.00754	0	0	0.04	0	0.89	0.57	2.72	4.06	0.26	1.25	0.03	0.89	0	0.28	0.16	0	0.04	0	0	0	0	0.05
Set_1_contig_41303	---NA---	---NA---	-23.69	-4.57	2.34e-05	0.00271	0.06	0	0.13	0	0	0.12	0	0	0.06	0	0.23	0.05	0	0	0	0.18	0	0.06	0	10.85	0.06	1.24
Set_1_contig_41773	---NA---	---NA---	-133.07	-7.06	8.29e-06	0.00119	0	0	0	0	0	0	0	0	0	0	0	0	0	0	0.21	12.15	0	0	0	0	0	1.37
Set_1_contig_42167	transposable element tc3 transposase	Anoplophora glabripennis	-9.46	-3.24	0.000214	0.01	0.06	0	0	0	0	0	0	0.24	0	0	0.02	0.03	0	0.14	0.2	0	0.52	0.53	0.43	0.3	0.14	0.25
Set_1_contig_42203	---NA---	---NA---	-69.27	-6.11	1.99e-07	5.49e-05	0.28	0	0	0	0.12	0	0	0	0	0.14	0	0.05	0	0.14	0.14	50.04	0	0	0	0.14	0	5.61
Set_1_contig_42229	serine protease	Orussus abietinus	-14051.9	-13.78	0	0	0.09	0	0	0	0	0	0	0	0.29	0	0	0.03	0	0	0.09	79.62	0	0	0	5310.98	0.65	599.04
Set_1_contig_42420	---NA---	---NA---	-17.96	-4.17	0.000159	0.01	0	0	0	0	0.37	0.13	0	0	0	0	0	0.05	0	0.64	0.13	9.53	0	0	0	0	0	1.14
Set_1_contig_42518	---NA---	---NA---	-90.91	-6.51	6.29e-05	0.00591	0	0	0	0	0	0	0	0	0	0	0	0	0	0	0	0	0	0	0	0	9.41	1.05
Set_1_contig_42538	angiotensin-converting enzyme-like	Frankliniella occidentalis	-7.06	-2.82	0.000167	0.01	0.18	0	0	0.1	0.74	0.46	0.73	0.76	0.1	0.51	0.06	0.33	0	8.39	2.78	3.54	2.21	0.68	0.95	1.05	0	2.18
Set_1_contig_42808	trypsin 2	Trypoxylus dichotomus	-2877.02	-11.49	0	0	0.05	0	0	0	0.04	0.05	0	0	0.2	0.61	0.06	0.09	0	0	0	72.01	0	0	0	2127.72	0.24	244.44
Set_1_contig_43079	---NA---	---NA---	-31.98	-5	8.2e-06	0.00118	0.11	0	0	0	0	0	0	0.11	0	0	0	0.02	0	0.68	0.11	0	0.12	0	1.64	2.33	2.46	0.82
Set_1_contig_43089	serine protease	Culicoides sonorensis	-7230.19	-12.82	0	0	0.21	0	0	0	0.3	0	0.07	0	0.86	0.55	0.05	0.19	0	0.58	0.94	286	0	0	0	11692.9	3.96	1331.59
Set_1_contig_43093	odorant receptor	Protaetia brevitarsis	-22.96	-4.52	0.000166	0.01	0.14	0	0	0	0	0	0	0	0	0	0	0.01	0	1.29	1.15	0	0.59	0.14	1.66	0.14	0	0.55
Set_1_contig_43159	---NA---	---NA---	-13.13	-3.72	0.000949	0.04	0.2	0	0	0	0	0	0	0	0	0	0	0.02	0	0	0	0.08	0.51	0.38	1.43	0.29	0	0.3
Set_1_contig_43433	---NA---	---NA---	-17.44	-4.12	0.000162	0.01	0.04	0	0	0	0.04	0.05	0	0	0	0	0	0.01	0	0.87	0.83	0.52	0	0	0	0.04	0	0.25
Set_1_contig_43603	---NA---	---NA---	36.72	5.2	0.00078	0.04	0.27	0.76	1.93	0.8	0	0.47	0.66	0	0.1	0.09	0.06	0.47	0	0	0	0	0	0	0	0	0	0
Set_1_contig_43752	---NA---	---NA---	-15.9	-3.99	0.000576	0.03	0	0	0	0	0	0	0.29	0	0	0	0.14	0.04	0	0	0.11	8.96	0	0	0	0	0	1.01
Set_1_contig_43990	carboxypeptidase B	Oryctes borbonicus	-327.9	-8.36	3e-15	5.04e-12	0.1	0	0	0.12	0.53	0.11	0	0	0	0.2	0	0.1	0	0.32	0.85	9.66	0.11	0.1	0	266.64	0.55	30.91
Set_1_contig_44386	---NA---	---NA---	-45.3	-5.5	0.000156	0.01	0	0	0	0	0	0	0	0	0	0	0	0	0	0.13	1.64	0.2	0.39	0.06	0.18	0	0	0.29
Set_1_contig_44399	peroxiredoxin-5, mitochondrial	Oryctes borbonicus	-38.13	-5.25	3.8e-06	0.000649	0	0	0	0	0.14	0	0	0	0.09	0	0	0.02	0	3.3	3.48	4.22	0	0	0	0	0	1.22
Set_1_contig_44508	---NA---	---NA---	-11.8	-3.56	0.000701	0.03	0	0	0	0	0.66	0	0	0	0	0	0	0.06	0	0	1.6	0.42	0.14	0.13	0	4.94	0.14	0.82
Set_1_contig_44513	---NA---	---NA---	-871.29	-9.77	4.82e-10	2.8e-07	0	0	0	0	0	0	0	0	0	0	0	0	0	0.25	0.25	51.3	0	0	0	0	10.72	6.95
Set_1_contig_44569	---NA---	---NA---	-38.05	-5.25	0.000678	0.03	0	0	0	0	0	0	0	0	0	0	0	0	0	0	0.24	0	0	0.11	0	3.63	0	0.44
Set_1_contig_44710	---NA---	---NA---	-8.79	-3.14	0.00111	0.05	0	0	0	0	0	0	0	0.97	0	0	0	0.09	0	1.27	0.76	0	1.57	0.73	2.33	0.62	0	0.81
Set_1_contig_45032	---NA---	---NA---	22.64	4.5	0.000432	0.02	0	0	0	0	0	0	0	0	0	0	20.27	1.84	0	0	0	0	0	0	0	0.07	0.37	0.05
Set_1_contig_45136	---NA---	---NA---	-91.86	-6.52	3.46e-05	0.00367	0	0	0	0	0	0	0	0	0	0	0	0	0	0.1	0	11.55	0	0	0	0	0	1.29
Set_1_contig_45300	---NA---	---NA---	-21.58	-4.43	0.00011	0.00897	0	0	0	0	0	0	0.22	0	0.13	0	0.24	0.05	0	0	0.12	16.89	0	0	0	0	0	1.89
Set_1_contig_45335	troponin C-like	Onthophagus taurus	-28.77	-4.85	4.86e-05	0.00487	0	0	0	0	0	0	0	0	0	0	0.4	0.04	0	0	0	15	0	0	0	0	0.16	1.68
Set_1_contig_45361	---NA---	---NA---	-1117.13	-10.13	4.3e-10	2.6e-07	0	0	0	0	0	0	0	0	0	0	0	0	0	0	0	5.89	0	0	0	124.48	0.13	14.5
Set_1_contig_45372	---NA---	---NA---	-73.53	-6.2	9.06e-05	0.00779	0	0	0	0	0	0	0	0	0	0	0	0	0	0	0	13.77	0	0	0	0	0	1.53
Set_1_contig_45402	dorsal-ventral patterning protein Sog isoform X2	Oryctes borbonicus	18.7	4.23	0.00123	0.05	0	0	0	0	0	0	0	0	0	0	15.06	1.37	0	0	0	0.55	0	0	0	0	0	0.06
Set_1_contig_45407	PREDICTED: uncharacterized protein DDB_G0284459-like, partial	Nicrophorus vespilloides	-14.32	-3.84	0.00109	0.05	0	0	0	0	0.08	0	0	0	0	0.05	0.03	0.02	0	0	0	3.41	0	0	0	0	0	0.38
Set_1_contig_45425	---NA---	---NA---	-35.75	-5.16	0.00102	0.04	0	0	0	0	0	0	0	0	0	0	0	0	0	0	0	5.9	0	0	0	0	0	0.66
Set_1_contig_45443	---NA---	---NA---	-21.58	-4.43	0.000909	0.04	0	0	0	0	0	0	0	0	0	0	0.03	0.00269	0	0	0	1.5	0	0	0	0	0.23	0.19
Set_1_contig_45523	Ribonuclease H-like domain,Transposase, type 1,Winged helix-turn-helix DNA-binding domain	Cryptotermes secundus	-88.47	-6.47	4.25e-05	0.00432	0	0	0	0	0	0	0	0	0	0	0	0	0	0	0	0.24	0	0	0	3.78	0	0.45
Set_1_contig_45533	---NA---	---NA---	-74.41	-6.22	6.44e-06	0.00099	0	0	0	0	0	0.09	0	0	0	0	0	0.0084	0	0	0	0.78	0	0	0	9.49	0	1.14
Set_1_contig_45636	---NA---	---NA---	-73.53	-6.2	6.13e-05	0.00581	0	0	0	0	0	0	0	0	0	0	0	0	0	0	0	0.27	0	0	0	3.93	0.28	0.5
Set_1_contig_45683	---NA---	---NA---	-119.35	-6.9	1.43e-05	0.00189	0	0	0	0	0	0	0	0	0	0	0	0	0	0	0	0.44	0	0	0	14.67	0	1.68
Set_1_contig_45732	histone-lysine N-methyltransferase SETMAR-like	Centruroides sculpturatus	-15.26	-3.93	0.000312	0.02	0	0	0	0	0	0.11	0.05	0	0	0.1	0	0.02	0	0	0	0.04	0	0.05	0.05	2.95	0.11	0.36
Set_1_contig_45753	---NA---	---NA---	-183.53	-7.52	2.81e-06	0.000512	0	0	0	0	0	0	0	0	0	0	0	0	0	0	0	0.42	0	0	0	21.76	0	2.46
Set_1_contig_45783	---NA---	---NA---	-445.51	-8.8	7.01e-08	2.23e-05	0	0	0	0	0	0	0	0	0	0	0	0	0	0	0	0.17	0	0	0	21.93	0	2.46
Set_1_contig_46132	---NA---	---NA---	-342.11	-8.42	2.56e-07	6.8e-05	0	0	0	0	0	0	0	0	0	0	0	0	0	0	0	0.08	0	0	0	30.89	0	3.44
Set_1_contig_46318	---NA---	---NA---	-15.15	-3.92	0.000822	0.04	0	0	0	0	0	0	0	0	0	0.08	0.06	0.01	0	0	0	0.07	0	0.47	0.24	1.69	0	0.27
Set_1_contig_46401	---NA---	---NA---	20.64	4.37	0.000934	0.04	0	0	0	0	0	0	2.18	7.38	0	0	0	0.87	0	0	0	0	0	0.21	0	0	0	0.02
Set_1_contig_46473	---NA---	---NA---	-47.48	-5.57	2.14e-06	0.000407	0	0	0	0	0	0	0	0	12.13	0	0.09	1.11	0	243.1	231.43	15.99	0	0	0	27.9	14.82	59.25
Set_1_contig_46800	---NA---	---NA---	-356.52	-8.48	1.22e-07	3.55e-05	0	0	0	0	0	0	0	0	0	0	0	0	0	0	0	0	11.44	0	8.22	0	0	2.18
Set_1_contig_46867	---NA---	---NA---	-312.38	-8.29	5.46e-07	0.000127	0	0	0	0	0	0	0	0	0	0	0	0	0	0	0	0	0	27.8	0	0	0	3.09
Set_1_contig_46945	---NA---	---NA---	-74.11	-6.21	0.000109	0.00894	0	0	0	0	0	0	0	0	0	0	0	0	0	0	0	0	0	0	0	5.56	0	0.62
Set_1_contig_46951	C3 and PZP-like alpha-2-macroglobulin domain-containing protein 8	Anoplophora glabripennis	-37.73	-5.24	0.000977	0.04	0	0	0	0	0	0	0	0	0	0	0	0	0	0	0	0	0	0	0	2.12	0	0.24
Set_1_contig_47012	---NA---	---NA---	75.51	6.24	0.000375	0.02	0	0	0	0	0	0	0	0	0	11.46	0	1.04	0	0	0	0	0	0	0	0	0	0
Set_1_contig_47013	---NA---	---NA---	301.43	8.24	5.12e-06	0.000833	0	0	0	0	0	0	0	0	0	40.7	0	3.7	0	0	0	0	0	0	0	0	0	0
