# Supplementary material for: Diverse Host Immune Responses of Different Geographical Populations of the Coconut Rhinoceros Beetle to Oryctes Rhinoceros Nudivirus (OrNV) Infection
Source: Microbiol Spectr. 2021 Sep 15;9(2):e00686-21. doi: 10.1128/Spectrum.00686-21 (PMC8557903; doi:10.1128/Spectrum.00686-21)
Supplement: SUPPLEMENTAL FILE 3 — Supplemental material. Download SPECTRUM00686-21_Supp_3_seq11.xlsx, XLSX file, 0.1 MB [file spectrum00686-21_supp_3_seq11.xlsx]

## Sheet: PNG (218 DEGs)
Name	Gene Description	Fold change	Log fold change	P-value	FDR p-value	Mean OrNV Infected (RPKM)	Mean Non-Infected (RPKM)
Set_1_contig_1637	---NA---	-1168.37	-10.19	0	0	0.14	138.58
Set_1_contig_4332	phospholipase A1-like	-881.65	-9.78	0	0	0.14	113.44
Set_1_contig_644	cystathionine beta-synthase isoform X3	-500.12	-8.97	0	0	1.62	713.18
Set_1_contig_805	CRAL-TRIO domain containing protein	-485.67	-8.92	9.55e-15	4.08e-11	0.05	23.6
Set_1_contig_13073	---NA---	-440.9	-8.78	0.000148	0.04	0	3.48
Set_1_contig_13263	aquaporin AQPcic	-422.96	-8.72	0.000188	0.04	0	2.6
Set_1_contig_15561	---NA---	-390.22	-8.61	0	0	0.31	103.43
Set_1_contig_9231	---NA---	-295.34	-8.21	5.7e-10	1.07e-06	0.02	6.41
Set_1_contig_11587	nucleoside diphosphate-linked moiety X motif 19-like	-250.23	-7.97	4.56e-14	1.34e-10	0.06	15.02
Set_1_contig_8880	bumetanide-sensitive sodium-(potassium)-chloride cotransporter	-177.57	-7.47	1.94e-06	0.00127	0.02	4.62
Set_1_contig_36006	protein G12-like	-171.62	-7.42	3.14e-14	9.86e-11	0.22	32.03
Set_1_contig_12277	---NA---	-168.72	-7.4	2.19e-06	0.00131	0.03	7.36
Set_1_contig_5847	alpha-amylase A-like isoform X3	-148.55	-7.21	1.17e-14	4.26e-11	0.45	55.2
Set_1_contig_13250	---NA---	-142.13	-7.15	6.52e-06	0.00326	0.02	2.89
Set_1_contig_16571	---NA---	-133.28	-7.06	1.16e-05	0.00513	0.01	1.99
Set_1_contig_4290	ammonium transporter Rh type A	-123.43	-6.95	4.08e-12	1.07e-08	0.1	11.05
Set_1_contig_711	---NA---	-119.3	-6.9	1.3e-13	3.6e-10	2.3	238.41
Set_1_contig_10072	fatty acid synthase-like	-113.94	-6.83	1.61e-09	2.71e-06	0.13	13.85
Set_1_contig_2378	hypothetical protein AMK59_3570	-113	-6.82	2.22e-16	1.16e-12	0.45	42.76
Set_1_contig_4430	phospholipase A1-like	-103.43	-6.69	4.38e-06	0.00231	1.44	119.6
Set_1_contig_15293	---NA---	-102.73	-6.68	1.23e-06	0.000906	0.05	5.5
Set_1_contig_4305	---NA---	-99.57	-6.64	7.48e-08	8.59e-05	0.13	12.15
Set_1_contig_13499	cytochrome P450 4g15-like	-99.32	-6.63	3.8e-10	7.45e-07	0.08	7.02
Set_1_contig_9467	fatty acid synthase-like	-95.6	-6.58	7.69e-11	1.81e-07	0.03	2.67
Set_1_contig_4928	fatty acyl-CoA reductase wat	-93.01	-6.54	4.78e-08	5.63e-05	0.14	10.93
Set_1_contig_11254	bumetanide-sensitive sodium-(potassium)-chloride cotransporter	-73.64	-6.2	1.38e-06	0.000955	0.14	9.17
Set_1_contig_6762	fatty acyl-CoA reductase wat-like	-68.94	-6.11	6.32e-07	0.000488	0.24	14.29
Set_1_contig_13501	---NA---	-67.39	-6.07	2.76e-05	0.01	0.08	5.62
Set_1_contig_13248	---NA---	-67	-6.07	2.13e-06	0.0013	0.02	1.4
Set_1_contig_7686	cytochrome P450 4g15-like	-65.8	-6.04	1.84e-07	0.000181	0.53	29.45
Set_1_contig_8015	15-hydroxyprostaglandin dehydrogenase [NAD(+)]-like	-58.41	-5.87	3.91e-07	0.000329	0.09	4.74
Set_1_contig_8131	EcKinase and/or DUF1679 domain containing protein	-53.3	-5.74	1.04e-06	0.000775	0.79	34.82
Set_1_contig_6778	synaptic vesicle glycoprotein 2C-like	-53.26	-5.74	5.53e-06	0.00283	0.08	3.54
Set_1_contig_15451	RYamide neuropeptides-like	-53.25	-5.73	5.8e-05	0.02	0.08	3.94
Set_1_contig_9322	fatty-acid amide hydrolase 2-B-like	-51.42	-5.68	2.74e-07	0.000248	0.54	23.17
Set_1_contig_800	venom acid phosphatase Acph-1-like	-50	-5.64	1.13e-11	2.8e-08	2.44	101.21
Set_1_contig_1003	L-asparaginase isoform X1	-49.13	-5.62	1.11e-16	6.53e-13	3.25	133.6
Set_1_contig_14190	---NA---	-47.96	-5.58	0.000105	0.03	0.08	4.05
Set_1_contig_17618	---NA---	-46.83	-5.55	8.21e-05	0.02	0.08	4.02
Set_1_contig_5600	3-oxoacyl-[acyl-carrier-protein] reductase FabG-like isoform X1	-42.79	-5.42	1.44e-09	2.51e-06	0.54	19.9
Set_1_contig_11123	fatty acid synthase-like	-42.69	-5.42	8.96e-08	0.0001	0.08	3.06
Set_1_contig_15640	venom protease-like	-42.65	-5.41	0.000231	0.05	0.03	1.22
Set_1_contig_5972	EcKinase, APH, and/or DUF1679 domain containing protein	-40.3	-5.33	3.38e-05	0.01	1.61	52.56
Set_1_contig_6957	---NA---	-39.41	-5.3	1.3e-05	0.00561	0.12	4.13
Set_1_contig_4074	fatty-acid amide hydrolase 2-A-like	-35.21	-5.14	3.26e-06	0.00185	0.6	17.34
Set_1_contig_13490	bumetanide-sensitive sodium-(potassium)-chloride cotransporter	-33.77	-5.08	8.34e-05	0.02	0.08	2.24
Set_1_contig_1466	---NA---	-32.48	-5.02	0.000141	0.03	0.14	4.3
Set_1_contig_718	---NA---	-31.28	-4.97	2.43e-05	0.00924	0.2	5.5
Set_1_contig_18328	---NA---	-31	-4.95	0.000163	0.04	0.11	3.03
Set_1_contig_16328	acyl-CoA synthetase short-chain family member 3, mitochondrial	-30.52	-4.93	0.000168	0.04	0.04	1.15
Set_1_contig_18101	elongation of very long chain fatty acids protein 7-like	-29.67	-4.89	9.51e-05	0.03	0.25	6.53
Set_1_contig_8731	---NA---	-29.54	-4.88	0.000173	0.04	0.16	4.46
Set_1_contig_11579	endocuticle structural glycoprotein ABD-4-like	-28.82	-4.85	4e-05	0.01	0.23	5.86
Set_1_contig_14946	hypothetical protein AMK59_405	-28.28	-4.82	2.49e-05	0.0093	0.06	1.43
Set_1_contig_9211	cytochrome P450 6k1-like	-27.51	-4.78	2.18e-07	0.00021	0.49	11.35
Set_1_contig_3559	cytosolic 10-formyltetrahydrofolate dehydrogenase	-26.7	-4.74	9.36e-11	2.1e-07	2.55	56.13
Set_1_contig_9929	alpha-tocopherol transfer protein-like	-26.4	-4.72	0.000106	0.03	0.26	5.93
Set_1_contig_18307	---NA---	-25.86	-4.69	0.000164	0.04	0.09	2.22
Set_1_contig_282	myrosinase 1-like	-25.36	-4.66	1.72e-06	0.00116	3.52	72.4
Set_1_contig_16804	trimethyllysine dioxygenase, mitochondrial	-24.32	-4.6	0.000206	0.05	0.21	4.36
Set_1_contig_11138	---NA---	-23.9	-4.58	3.55e-05	0.01	0.37	7.55
Set_1_contig_1007	4-coumarate--CoA ligase 1-like	-23.59	-4.56	5.18e-07	0.000428	6.09	124.65
Set_1_contig_10097	---NA---	-22.72	-4.51	2.45e-05	0.00924	0.59	11.49
Set_1_contig_872	glucose dehydrogenase [FAD, quinone]-like	-22.13	-4.47	2.87e-06	0.00165	10.02	185.16
Set_1_contig_9791	alpha-tocopherol transfer protein-like	-22.06	-4.46	5.2e-05	0.02	0.28	5.16
Set_1_contig_2648	D-arabinitol dehydrogenase 1-like	-21.84	-4.45	1.98e-06	0.00127	5.96	108.19
Set_1_contig_8805	peroxiredoxin 6	-21.72	-4.44	4.22e-06	0.00226	0.8	14.62
Set_1_contig_14298	cytochrome P450 4C1-like	-21.32	-4.41	8.88e-05	0.02	0.14	2.67
Set_1_contig_11369	---NA---	-21.22	-4.41	0.000225	0.05	0.82	14.44
Set_1_contig_21771	histone-lysine N-methyltransferase SETMAR-like	-21.07	-4.4	6.36e-05	0.02	0.1	1.79
Set_1_contig_107	hypothetical protein AMK59_46	-21.03	-4.39	8.55e-09	1.25e-05	2.63	46.32
Set_1_contig_7189	atrial natriuretic peptide-converting enzyme-like	-21.03	-4.39	7.63e-05	0.02	0.22	3.99
Set_1_contig_1476	putative fatty acyl-CoA reductase CG5065 isoform X1	-19.95	-4.32	0.000117	0.03	0.12	1.98
Set_1_contig_10957	uncharacterized protein LOC111420908	-19.75	-4.3	2.05e-06	0.00128	1.65	26.88
Set_1_contig_3366	glucose dehydrogenase [FAD, quinone]-like	-18.43	-4.2	3.25e-05	0.01	0.85	13.45
Set_1_contig_3339	Insect cuticle protein	-17.6	-4.14	2.09e-05	0.00811	1.46	22.48
Set_1_contig_16889	Histone-lysine N-methyltransferase SETMAR	-16.52	-4.05	0.000233	0.05	0.13	1.83
Set_1_contig_12006	GDNF-inducible zinc finger protein 1	-16.32	-4.03	6.48e-05	0.02	0.86	12.28
Set_1_contig_1547	glucose dehydrogenase [FAD, quinone]-like	-16.14	-4.01	1.77e-05	0.00718	11.59	158.44
Set_1_contig_8530	adenosine deaminase 2-like	-16.14	-4.01	3.92e-05	0.01	1.56	21.05
Set_1_contig_5970	farnesol dehydrogenase-like	-15.77	-3.98	1.36e-06	0.000955	5.3	70.04
Set_1_contig_710	esterase FE4-like	-15.72	-3.97	4.11e-06	0.00224	11.89	154.69
Set_1_contig_541	cytochrome P450 4c3-like isoform X1	-15.61	-3.96	4.47e-05	0.01	33.32	446.67
Set_1_contig_18941	hypothetical protein AMK59_3907, partial	-15.47	-3.95	8.34e-05	0.02	0.55	7.3
Set_1_contig_11528	hypothetical protein BDFB_010727	-14.69	-3.88	1.68e-05	0.00688	1.1	13.56
Set_1_contig_1576	uncharacterized protein LOC111418975	-13.75	-3.78	0.00014	0.03	5.14	57.88
Set_1_contig_7993	uncharacterized protein LOC111421318	-13.09	-3.71	9.23e-05	0.02	9.05	101.62
Set_1_contig_10384	protein takeout-like	-12.76	-3.67	0.000191	0.04	1.59	16.76
Set_1_contig_3234	ornithine aminotransferase, mitochondrial	-12.75	-3.67	5.03e-06	0.0026	17.71	188.48
Set_1_contig_1692	esterase B1-like	-12.57	-3.65	5.62e-05	0.02	57.54	602.38
Set_1_contig_4265	heat shock protein 67B2-like	-12.33	-3.62	7.68e-05	0.02	1.94	20.54
Set_1_contig_7672	---NA---	-11.63	-3.54	0.000153	0.04	0.71	6.84
Set_1_contig_268	pyrroline-5-carboxylate reductase	-10.08	-3.33	1.12e-05	0.00502	5.99	49.28
Set_1_contig_1629	sarcosine dehydrogenase, mitochondrial	-10	-3.32	2.8e-06	0.00163	6.86	57.08
Set_1_contig_110	cytochrome P450 6k1 isoform X1	-9.49	-3.25	3.35e-05	0.01	23.49	183.17
Set_1_contig_9051	C-1-tetrahydrofolate synthase, cytoplasmic	-8.92	-3.16	0.000218	0.05	7.75	57.79
Set_1_contig_4273	AMP-binding protein	-8.57	-3.1	0.000126	0.03	3.57	25.42
Set_1_contig_11046	facilitated trehalose transporter Tret1-like	-8.53	-3.09	0.000171	0.04	5.86	43.08
Set_1_contig_251	clavesin-1 isoform X2	-7.97	-2.99	0.000138	0.03	76	501.26
Set_1_contig_1350	gonadotropin-releasing hormone II receptor-like	-7.93	-2.99	6.73e-05	0.02	6.63	43.66
Set_1_contig_8802	prostaglandin reductase 1	-7.89	-2.98	0.000135	0.03	6.37	41.8
Set_1_contig_6964	slit homolog 3 protein	-6.47	-2.69	0.000172	0.04	3.24	17.69
Set_1_contig_2072	C-1-tetrahydrofolate synthase, cytoplasmic	-6.27	-2.65	0.000145	0.03	19.16	101.04
Set_1_contig_10708	---NA---	6.06	2.6	0.00019	0.04	30.18	4.16
Set_1_contig_13376	Echinoderm microtubule-associated protein-like 1	6.41	2.68	8.89e-05	0.02	61.8	8.08
Set_1_contig_5531	RNA-binding protein lark	7.17	2.84	3.54e-05	0.01	52.58	6.11
Set_1_contig_18329	---NA---	7.5	2.91	5.5e-05	0.02	10.84	1.2
Set_1_contig_21987	---NA---	7.51	2.91	0.000164	0.04	7.86	0.86
Set_1_contig_11145	Retrovirus-related Pol polyprotein from type-1 retrotransposable element	7.57	2.92	2.18e-05	0.00841	6.24	0.67
Set_1_contig_6977	hypothetical protein AMK59_5056	7.66	2.94	2.06e-05	0.0081	20.62	2.26
Set_1_contig_17743	Putative 115 kDa protein in type-1 retrotransposable element R1DM	8.16	3.03	3e-05	0.01	2.82	0.29
Set_1_contig_15676	---NA---	8.27	3.05	3.48e-05	0.01	40.62	4.09
Set_1_contig_4688	cation-independent mannose-6-phosphate receptor	8.4	3.07	6.63e-06	0.00326	24.28	2.39
Set_1_contig_9683	peptidoglycan-recognition protein 2	8.78	3.13	0.0002	0.04	37.65	3.62
Set_1_contig_1545	hypothetical protein AMK59_2772	9.08	3.18	2.21e-05	0.00847	66.97	6.12
Set_1_contig_15227	Transposable element Tcb1 transposase	9.26	3.21	0.000153	0.04	9.76	0.87
Set_1_contig_16848	venom protease-like	9.57	3.26	0.000126	0.03	52.03	4.57
Set_1_contig_14100	ankyrin repeat domain-containing protein	9.62	3.27	2.99e-05	0.01	10.59	0.91
Set_1_contig_18686	CRAL-TRIO domain containing protein	9.78	3.29	1.24e-05	0.00539	14.66	1.22
Set_1_contig_21672	tiggy-winkle hedgehog protein	10.81	3.43	0.000132	0.03	11.17	0.86
Set_1_contig_15163	SEC14-like protein 2	11.24	3.49	3.74e-05	0.01	33.56	2.48
Set_1_contig_13757	TPA_asm: PolB	11.34	3.5	3.92e-06	0.00217	20.9	1.5
Set_1_contig_10349	CUB domain-containing protein	11.46	3.52	7.12e-05	0.02	71.92	5.21
Set_1_contig_2594	glyoxylate reductase/hydroxypyruvate reductase-like isoform X1	11.57	3.53	0.000207	0.05	763.39	55.24
Set_1_contig_14831	---NA---	11.57	3.53	0.000141	0.03	23.75	1.76
Set_1_contig_26513	protein mono-ADP-ribosyltransferase TIPARP-like	11.72	3.55	3.2e-05	0.01	8.42	0.59
Set_1_contig_13503	hypothetical protein AMK59_5516	11.99	3.58	9.57e-05	0.03	4.17	0.29
Set_1_contig_4746	CUB domain-containing protein	12.15	3.6	9.82e-06	0.00458	13.33	0.92
Set_1_contig_13124	---NA---	12.38	3.63	0.000117	0.03	11.96	0.8
Set_1_contig_3316	beta-1,3-glucan-binding protein-like	12.58	3.65	4.2e-05	0.01	61.79	4.13
Set_1_contig_7246	---NA---	12.68	3.66	1.84e-05	0.00732	33.63	2.22
Set_1_contig_11509	inducible metalloproteinase inhibitor protein-like	12.82	3.68	0.000229	0.05	230.62	14.85
Set_1_contig_7125	lipopolysaccharide-induced tumor necrosis factor-alpha factor homolog isoform X2	13.3	3.73	3.39e-07	0.00029	32.17	1.98
Set_1_contig_10148	beta-1,3-glucan-binding protein	13.44	3.75	1.09e-05	0.00496	133.48	8.29
Set_1_contig_12316	NPC intracellular cholesterol transporter 2	13.64	3.77	0.000152	0.04	29.64	1.8
Set_1_contig_14556	Lipase 1-like Protein	14.14	3.82	3.44e-05	0.01	28.62	1.69
Set_1_contig_26937	---NA---	14.39	3.85	5.8e-05	0.02	30.36	1.75
Set_1_contig_13788	G1/S-specific cyclin-D2-like	14.58	3.87	4.14e-06	0.00224	11.88	0.66
Set_1_contig_20639	protein rhomboid-like	14.61	3.87	1.5e-05	0.00636	8.81	0.5
Set_1_contig_17148	neural/ectodermal development factor IMP-L2	15.22	3.93	5.6e-05	0.02	40.24	2.17
Set_1_contig_957	CUB domain-containing protein	15.69	3.97	1.61e-05	0.00672	152.49	8.12
Set_1_contig_19856	membrane transporter	16.45	4.04	0.000115	0.03	16.97	0.89
Set_1_contig_3107	UDP-glucuronosyltransferase 2C1-like	16.69	4.06	1.83e-05	0.00732	99.33	4.96
Set_1_contig_4447	G protein-activated inward rectifier potassium channel 3-like isoform X1	16.75	4.07	0.000224	0.05	15.43	0.77
Set_1_contig_12401	Actin, muscle	17.02	4.09	2.53e-08	3.16e-05	28.9	1.43
Set_1_contig_5634	uncharacterized protein LOC108907258 isoform X1	17.36	4.12	4.57e-06	0.00239	15.28	0.73
Set_1_contig_11149	EF-hand domain-containing protein D2 homolog	17.63	4.14	1.68e-05	0.00688	187.35	8.8
Set_1_contig_4674	X-linked interleukin-1 receptor accessory protein-like 2	18.13	4.18	8.09e-06	0.00388	164.39	7.55
Set_1_contig_26960	hypothetical protein AMK59_6053, partial	18.22	4.19	0.000191	0.04	9.47	0.43
Set_1_contig_1478	23 kDa integral membrane protein	18.41	4.2	9.41e-05	0.03	472.31	21.17
Set_1_contig_19574	---NA---	19.03	4.25	3.15e-05	0.01	36.02	1.63
Set_1_contig_20416	---NA---	19.19	4.26	1.56e-05	0.00656	9.94	0.44
Set_1_contig_5471	---NA---	19.39	4.28	2e-06	0.00127	82.94	3.59
Set_1_contig_24048	serine/threonine-protein kinase RIO3	19.45	4.28	8.79e-05	0.02	15.4	0.68
Set_1_contig_8309	protein phosphatase 1 regulatory subunit 3B isoform X2	19.62	4.29	7.16e-07	0.000543	48.74	2.03
Set_1_contig_4272	Fibronectin domain-containing protein	20.19	4.34	2.53e-05	0.00936	289.41	12.25
Set_1_contig_19763	tubulin alpha-3 chain	20.3	4.34	7.02e-05	0.02	4.38	0.17
Set_1_contig_20861	arrestin domain-containing protein 17-like	20.43	4.35	2.06e-06	0.00128	10.46	0.42
Set_1_contig_13182	Heat shock protein 8	21	4.39	1.25e-06	0.000906	83.42	3.3
Set_1_contig_21782	hypothetical protein	21.37	4.42	2.72e-05	0.01	15.09	0.58
Set_1_contig_20372	Heat shock 70 kDa protein cognate 4	21.44	4.42	1.84e-07	0.000181	70.7	2.71
Set_1_contig_18669	zinc finger protein	22.68	4.5	9.88e-05	0.03	22.58	0.82
Set_1_contig_11160	transmembrane protease serine 9-like	22.98	4.52	1.17e-05	0.00513	206.46	7.69
Set_1_contig_20451	neural/ectodermal development factor IMP-L2-like	23.28	4.54	1.64e-06	0.00112	100.24	3.57
Set_1_contig_15582	discoidin domain-containing receptor 2-like	24.49	4.61	2.64e-06	0.00155	38.15	1.29
Set_1_contig_11770	uncharacterized protein LOC111426475	26.14	4.71	2.07e-05	0.0081	862.89	28.48
Set_1_contig_29323	---NA---	26.72	4.74	0.000109	0.03	3.63	0.11
Set_1_contig_9553	peptidylglycine alpha-hydroxylating monooxygenase	27.36	4.77	9.05e-06	0.0043	22.65	0.68
Set_1_contig_4564	natterin-4-like isoform X2	27.96	4.81	3.6e-06	0.00202	458.9	13.51
Set_1_contig_27522	---NA---	28.11	4.81	5.67e-05	0.02	13.88	0.4
Set_1_contig_18956	---NA---	28.71	4.84	5.94e-05	0.02	15.82	0.46
Set_1_contig_13097	---NA---	29.13	4.86	3.17e-05	0.01	52.84	1.53
Set_1_contig_24771	glycine-rich cell wall structural protein 1.8-like	30.82	4.95	9.33e-06	0.00439	27.07	0.73
Set_1_contig_6708	leucine-rich repeat protein	30.92	4.95	6.8e-05	0.02	283.02	7.94
Set_1_contig_22958	---NA---	31.44	4.97	2.55e-08	3.16e-05	33.9	0.91
Set_1_contig_9190	venom acid phosphatase Acph-1-like	31.97	5	3.25e-05	0.01	44.67	1.22
Set_1_contig_18841	paired box protein and transposase domain containing protein	32.36	5.02	5.27e-05	0.02	16.8	0.44
Set_1_contig_22316	---NA---	34.27	5.1	7.02e-06	0.00341	12.13	0.29
Set_1_contig_23753	neurotrophin 1-like	34.5	5.11	1.1e-08	1.52e-05	22.95	0.56
Set_1_contig_22970	hemocyte protein-glutamine gamma-glutamyltransferase	34.77	5.12	1.1e-05	0.00497	6.99	0.16
Set_1_contig_16673	dopamine beta-hydroxylase	35.04	5.13	1.39e-05	0.00595	7.02	0.16
Set_1_contig_681	trypsin-1-like isoform X2	37.75	5.24	1.87e-06	0.00124	344.81	7.83
Set_1_contig_35253	protein lethal(2)essential for life-like	38.54	5.27	1.05e-05	0.00486	111.17	2.44
Set_1_contig_17942	retinol dehydrogenase 14	39.75	5.31	5.65e-07	0.000451	59.72	1.22
Set_1_contig_8560	uncharacterized protein LOC116163027	40.25	5.33	9.23e-05	0.02	21.86	0.45
Set_1_contig_3852	---NA---	43.64	5.45	1.27e-06	0.000906	128.05	2.5
Set_1_contig_13117	reverse transcriptase	43.69	5.45	6.15e-09	9.33e-06	9.82	0.18
Set_1_contig_16871	attacin 2	44.57	5.48	5.79e-07	0.000454	62.76	1.14
Set_1_contig_19447	elongation of very long chain fatty acids protein AAEL008004-like	45.56	5.51	2.58e-07	0.000241	21.92	0.4
Set_1_contig_15740	protein deglycase DJ-1-like	46.77	5.55	1.2e-07	0.000129	395.48	7.02
Set_1_contig_16891	---NA---	47.36	5.57	5.12e-05	0.02	13.9	0.23
Set_1_contig_16304	espin isoform X4	50.01	5.64	3.04e-07	0.000265	9.44	0.15
Set_1_contig_14573	Coleoptericin domain containing protein	58.13	5.86	2.62e-07	0.000241	429.49	6.22
Set_1_contig_4196	vascular endothelial growth factor A-A	65.98	6.04	3.22e-09	5.22e-06	50.8	0.65
Set_1_contig_23497	AF4/FMR2 family member 4-like isoform X1	66.72	6.06	3.95e-05	0.01	33.41	0.43
Set_1_contig_31708	odorant binding protein 15	68.34	6.09	4.24e-05	0.01	14.8	0.17
Set_1_contig_11275	cystinosin homolog isoform X1	78.34	6.29	6.66e-06	0.00326	12.98	0.14
Set_1_contig_14006	antibacterial peptide Cp1	83.2	6.38	1.51e-07	0.000155	324.79	3.23
Set_1_contig_20948	oocyte zinc finger protein XlCOF28	88.62	6.47	5.36e-07	0.000435	26.81	0.25
Set_1_contig_34603	venom carboxylesterase-6-like	91.65	6.52	7.81e-05	0.02	6.04	0.05
Set_1_contig_15302	annulin-like isoform X1	92.1	6.53	1.79e-08	2.34e-05	223.13	2
Set_1_contig_19925	---NA---	95.79	6.58	4.37e-09	6.85e-06	17.53	0.15
Set_1_contig_32898	---NA---	96.11	6.59	0.000107	0.03	19.04	0.14
Set_1_contig_26023	---NA---	99.16	6.63	2.69e-08	3.24e-05	33.32	0.27
Set_1_contig_20829	tyrosine 3-monooxygenase	99.4	6.64	2.02e-10	4.32e-07	35.01	0.29
Set_1_contig_21832	hypothetical protein AMK59_3698, partial	101.26	6.66	2.18e-06	0.00131	61.56	0.52
Set_1_contig_34266	myb-like protein P	102.79	6.68	0.000159	0.04	3.78	0.03
Set_1_contig_23253	---NA---	104.9	6.71	2.93e-07	0.00026	38.18	0.29
Set_1_contig_22593	leucine-rich repeat and fibronectin type III domain-containing protein 1-like protein	113.95	6.83	6.45e-06	0.00326	5.6	0.04
Set_1_contig_29194	kunitz-type serine protease inhibitor nigrescinin-2	122.41	6.94	1.25e-07	0.00013	89.47	0.62
Set_1_contig_22690	small heat shock protein	133.53	7.06	1.74e-08	2.34e-05	123.35	0.77
Set_1_contig_24370	small G protein signaling modulator 2-like	139.11	7.12	1.2e-07	0.000129	13.31	0.08
Set_1_contig_28434	---NA---	144.61	7.18	8.78e-09	1.25e-05	42.5	0.24
Set_1_contig_24218	galectin-9-like isoform X2	177.72	7.47	1.03e-09	1.86e-06	461.45	2.2
Set_1_contig_21787	---NA---	207.43	7.7	1.61e-14	5.41e-11	105.12	0.43
Set_1_contig_5998	cysteine sulfinic acid decarboxylase	225.48	7.82	3.72e-10	7.45e-07	149.3	0.54
Set_1_contig_9614	---NA---	383.21	8.58	6e-15	2.82e-11	2031	4.42
Set_1_contig_24885	purine nucleoside phosphorylase isoform X2	492.93	8.95	1.18e-14	4.26e-11	217.42	0.37

## Sheet: Fiji (148 DEGs)
Name	Gene Description	Fold change	Log fold change	P-value	FDR p-value	Mean OrNV Infected (RPKM)	Mean Non-Infected (RPKM)
Set_1_contig_46473	---NA---	-14044.5	-13.78	5.85e-06	0.0042	0	163.51
Set_1_contig_44518	---NA---	-12202.9	-13.57	2.08e-05	0.01	0	86.26
Set_1_contig_42435	leukocyte elastase inhibitor isoform X4	-8032	-12.97	1.02e-11	6.83e-08	0.02	224.28
Set_1_contig_44609	segmentation protein even-skipped-like	-6840.83	-12.74	5.1e-05	0.02	0	47.84
Set_1_contig_28374	protein insensitive-like	-5606	-12.45	4e-14	4.7e-10	0.1	700.45
Set_1_contig_44615	female sterile nasrat	-4827.51	-12.24	0.000113	0.04	0	31.88
Set_1_contig_44549	---NA---	-4319.47	-12.08	0.000155	0.05	0	33.23
Set_1_contig_4242	carboxypeptidase B-like	-4025.33	-11.97	0.000115	0.04	0	21.39
Set_1_contig_41062	Ankyrin repeat-containing protein	-1821.63	-10.83	5.12e-09	1.42e-05	0.03	64.59
Set_1_contig_4839	---NA---	-1622.26	-10.66	2.25e-07	0.000279	0.04	68.98
Set_1_contig_37838	uncharacterized protein BDFB_000003, partial	-1003	-9.97	8.68e-11	4.08e-07	0.09	72.66
Set_1_contig_44464	---NA---	-981.72	-9.94	6.95e-08	0.000109	0.05	53.41
Set_1_contig_36072	protein bicaudal C	-803.96	-9.65	1.56e-11	8.51e-08	0.15	111.67
Set_1_contig_44641	cytochrome P450 6k1-like	-607.53	-9.25	1.19e-08	2.67e-05	0.04	26.93
Set_1_contig_43089	serine protease	-525.6	-9.04	2.81e-09	8.27e-06	0.15	95.84
Set_1_contig_42808	trypsin 2	-524.77	-9.04	8.06e-07	0.000882	0.04	24
Set_1_contig_34821	female sterile nasrat	-502.83	-8.97	2.28e-08	4.67e-05	0.03	18.03
Set_1_contig_30644	C-type lectin	-476.14	-8.9	1.23e-05	0.00775	0.06	28.71
Set_1_contig_25721	putative serine protease K12H4.7	-467.95	-8.87	1.62e-07	0.000224	0.03	16.97
Set_1_contig_33089	PREDICTED: uncharacterized protein LOC108568764	-428.34	-8.74	9.33e-10	3.52e-06	0.05	19.57
Set_1_contig_28291	female sterile nasrat	-401.35	-8.65	1.83e-07	0.000232	0.06	23.86
Set_1_contig_37504	G2/mitotic-specific cyclin-A	-398.81	-8.64	8.41e-09	2.2e-05	0.15	75.28
Set_1_contig_44674	synaptotagmin-16 isoform X1	-372.93	-8.54	1.44e-05	0.00877	0.02	6.3
Set_1_contig_29329	cytochrome P450 monooxygenase CYP4BN28	-365.23	-8.51	2.38e-08	4.67e-05	0.09	29.03
Set_1_contig_3322	---NA---	-360.07	-8.49	1.95e-05	0.01	0.04	19.38
Set_1_contig_40032	cholecystokinin receptor-like isoform X5	-280.52	-8.13	1.35e-09	4.53e-06	0.07	17.88
Set_1_contig_10572	trypsin beta-like	-272.92	-8.09	6.07e-05	0.02	0.04	11.88
Set_1_contig_35964	hypothetical protein ILUMI_04402	-251.07	-7.97	5.89e-06	0.0042	0.08	19.08
Set_1_contig_27089	ankyrin repeat and SAM domain-containing protein 6	-248.2	-7.96	4.04e-10	1.73e-06	0.45	106.52
Set_1_contig_23174	MFS-type transporter SLC18B1-like	-244.3	-7.93	1.61e-06	0.00154	0.07	17.26
Set_1_contig_29435	ovalbumin-related protein X-like	-235.84	-7.88	3.33e-08	6.27e-05	0.67	127.74
Set_1_contig_21247	kelch-like protein 17	-232.46	-7.86	6.71e-05	0.03	0.03	7.69
Set_1_contig_40374	E3 ubiquitin-protein ligase sina	-217.4	-7.76	4.63e-06	0.00365	0.06	17.21
Set_1_contig_42203	---NA---	-201.05	-7.65	4.96e-05	0.02	0.06	16.78
Set_1_contig_33139	vitamin K-dependent protein C-like	-198.22	-7.63	4.3e-05	0.02	0.02	3.66
Set_1_contig_10019	chorion peroxidase	-195.53	-7.61	9.86e-09	2.32e-05	0.22	42.46
Set_1_contig_44727	protein jim lovell isoform X2	-191.52	-7.58	8.32e-05	0.03	0.01	2.14
Set_1_contig_39937	short-chain dehydrogenase/reductase family 16C member 6	-181.61	-7.5	4.16e-06	0.00343	0.06	13.62
Set_1_contig_35273	uncharacterized protein LOC108737995	-170.47	-7.41	1.27e-06	0.00127	0.15	21.07
Set_1_contig_44164	protein giant-like	-150.59	-7.23	0.000135	0.04	0.04	6.4
Set_1_contig_28118	uncharacterized protein LOC111425504	-149.11	-7.22	4.58e-08	8.29e-05	0.28	40.23
Set_1_contig_39729	ejaculate serine protease	-146.91	-7.2	7.97e-06	0.00536	0.1	12.95
Set_1_contig_16600	chorion peroxidase	-140.57	-7.14	6.34e-08	0.000103	0.36	52.64
Set_1_contig_40415	carboxypeptidase B	-136.51	-7.09	4.65e-06	0.00365	0.09	16
Set_1_contig_29952	---NA---	-135.11	-7.08	7.72e-08	0.000117	0.33	40.11
Set_1_contig_36386	zinc finger protein rotund-like isoform X3	-133.46	-7.06	7.32e-06	0.00499	0.04	4.06
Set_1_contig_26891	RNA-directed DNA polymerase from mobile element jockey-like	-132.45	-7.05	3.52e-07	0.000404	0.06	7.3
Set_1_contig_14098	cytoplasmic polyadenylation element-binding protein 1	-122.69	-6.94	3.22e-07	0.000388	1.29	131.38
Set_1_contig_22915	---NA---	-120.48	-6.91	1.62e-05	0.00964	0.24	24.7
Set_1_contig_37505	G2/mitotic-specific cyclin-A	-117.56	-6.88	4.16e-06	0.00343	0.65	65.29
Set_1_contig_24986	adhesion G protein-coupled receptor B1-like isoform X2	-117.51	-6.88	1.03e-06	0.00108	0.06	6.23
Set_1_contig_5501	DNA-binding protein SATB1 isoform X1	-115.86	-6.86	1.73e-08	3.71e-05	0.19	24.14
Set_1_contig_40394	innexin inx2-like	-110.69	-6.79	1.64e-05	0.00964	0.15	20.19
Set_1_contig_14642	Homeobox domain-containing protein	-110.52	-6.79	9.73e-10	3.52e-06	0.39	46.63
Set_1_contig_40599	aromatic-L-amino-acid decarboxylase-like	-109.7	-6.78	1.76e-05	0.01	0.1	12.34
Set_1_contig_14474	innexin inx2-like	-104.08	-6.7	7.2e-07	0.000806	0.28	28.1
Set_1_contig_34065	ejaculate serine protease	-102.5	-6.68	4.65e-06	0.00365	0.28	33.74
Set_1_contig_35823	protein hunchback	-100.37	-6.65	2e-05	0.01	0.07	5.84
Set_1_contig_20873	uncharacterized protein LOC111427598	-100.22	-6.65	1.6e-06	0.00154	0.5	44.94
Set_1_contig_15525	hypothetical protein AMK59_6541	-87.85	-6.46	1.69e-07	0.000225	0.12	12.39
Set_1_contig_31155	protein bride of sevenless	-81.68	-6.35	3.09e-05	0.02	0.03	3.48
Set_1_contig_35785	---NA---	-79.62	-6.32	2.17e-05	0.01	0.04	2.71
Set_1_contig_10312	uncharacterized protein LOC111413358 isoform X3	-78.93	-6.3	6.16e-05	0.02	0.1	6.98
Set_1_contig_19810	protein ovarian tumor locus-like	-72.03	-6.17	3.32e-06	0.00295	0.24	18.93
Set_1_contig_14062	neuroligin-4, Y-linked isoform X1	-68.17	-6.09	5.56e-08	9.35e-05	0.06	2.82
Set_1_contig_24003	voltage-dependent calcium channel type A subunit alpha-1	-67	-6.07	4.02e-05	0.02	0.12	7.64
Set_1_contig_23207	voltage-dependent calcium channel type A subunit alpha-1 isoform X8	-62.1	-5.96	2.19e-06	0.00206	0.08	4.54
Set_1_contig_40231	---NA---	-61.01	-5.93	6.12e-05	0.02	0.36	19.58
Set_1_contig_32896	protein artichoke	-60.75	-5.92	1.47e-05	0.00886	0.08	4.74
Set_1_contig_37949	paired box protein Pax-6-like isoform X2	-58.71	-5.88	4.58e-05	0.02	0.18	8.84
Set_1_contig_3281	neutral alpha-glucosidase AB isoform X2	-58.41	-5.87	9.84e-05	0.03	8.47	464.41
Set_1_contig_8695	hypothetical protein AMK59_1142, partial	-57.99	-5.86	8.53e-05	0.03	0.25	13.3
Set_1_contig_12293	---NA---	-55.76	-5.8	5.71e-06	0.0042	0.05	1.99
Set_1_contig_6611	transcriptional activator/repressor GIS1	-54.56	-5.77	3.9e-05	0.02	0.1	4.29
Set_1_contig_18127	P protein isoform X1	-54.13	-5.76	5.49e-06	0.0041	0.48	29.29
Set_1_contig_27847	EcKinase, DUF1679, and/or APH domain containing protein	-50.89	-5.67	1.3e-05	0.00802	0.67	37.29
Set_1_contig_16185	---NA---	-50.75	-5.67	3.38e-05	0.02	0.15	6.85
Set_1_contig_44399	peroxiredoxin-5, mitochondrial	-50.42	-5.66	6.84e-05	0.03	0.07	3.67
Set_1_contig_23795	retinol dehydrogenase 13-like	-50.23	-5.65	3.87e-05	0.02	0.78	36.81
Set_1_contig_28025	paired box protein Pax-5 isoform X2	-49.6	-5.63	6.52e-05	0.03	0.2	8.33
Set_1_contig_21059	dentin sialophosphoprotein-like	-49.11	-5.62	3.99e-06	0.00343	0.98	45.54
Set_1_contig_4290	ammonium transporter Rh type A	-47.34	-5.57	4.82e-05	0.02	0.16	7.46
Set_1_contig_16286	hypothetical protein AMK59_2237	-44.05	-5.46	4.87e-06	0.00369	0.5	20.13
Set_1_contig_17826	nucleolar protein 10-like	-43.94	-5.46	4.46e-05	0.02	0.36	15.98
Set_1_contig_19432	nucleolar protein 10-like	-41.8	-5.39	7.11e-05	0.03	0.55	27.09
Set_1_contig_7956	nucleoporin p54	-40.25	-5.33	4.04e-05	0.02	20.53	770.92
Set_1_contig_25005	ERC protein 2	-40.25	-5.33	5.88e-05	0.02	0.13	5.32
Set_1_contig_27112	phenoloxidase-activating factor 2-like	-39.85	-5.32	6.67e-05	0.03	0.21	8.47
Set_1_contig_31187	ERC protein 2	-39.12	-5.29	7.33e-05	0.03	0.36	13.32
Set_1_contig_20087	hypothetical protein AMK59_2237	-36.81	-5.2	9.4e-06	0.00623	0.81	26.29
Set_1_contig_12629	retinoid-inducible serine carboxypeptidase-like	-33.92	-5.08	7e-06	0.00484	0.31	11.74
Set_1_contig_16677	hypothetical protein AMK59_3326, partial	-33.65	-5.07	1.88e-05	0.01	0.92	25.1
Set_1_contig_18544	venom carboxylesterase-6-like	-32.99	-5.04	3.07e-05	0.02	0.45	13.98
Set_1_contig_15909	hyaluronan-mediated motility receptor-like	-31.82	-4.99	7.22e-05	0.03	0.65	18.39
Set_1_contig_3971	glucosylceramidase-like	-31.68	-4.99	3.52e-07	0.000404	0.62	18.96
Set_1_contig_17728	voltage-dependent calcium channel subunit alpha-2/delta-3 isoform X2	-31.06	-4.96	8.44e-05	0.03	0.68	17.77
Set_1_contig_11572	---NA---	-31.05	-4.96	0.000118	0.04	0.08	1.71
Set_1_contig_19967	voltage-dependent calcium channel subunit alpha-2/delta-3 isoform X2	-29.6	-4.89	4.91e-05	0.02	0.98	25.72
Set_1_contig_19614	twist-related protein 2-like	-29.47	-4.88	0.000155	0.05	0.27	6.87
Set_1_contig_9139	hypothetical protein AMK59_7343	-27.96	-4.81	1.97e-05	0.01	6.75	207.41
Set_1_contig_12614	hypothetical protein AMK59_7343	-26.18	-4.71	9.6e-05	0.03	8.55	252.68
Set_1_contig_13639	cohesin subunit SA-1-like	-25.36	-4.66	0.00014	0.05	0.81	17.51
Set_1_contig_2987	---NA---	-24.49	-4.61	1.1e-07	0.000161	4.5	95.41
Set_1_contig_9333	voltage-dependent calcium channel type A subunit alpha-1 isoform X11	-22.81	-4.51	0.000101	0.04	0.41	7.81
Set_1_contig_9864	---NA---	-22.31	-4.48	0.000148	0.05	3.22	49.34
Set_1_contig_14977	anoctamin-10 isoform X2	-22.23	-4.47	0.000104	0.04	0.7	15.51
Set_1_contig_3318	facilitated trehalose transporter Tret1-like	-21.1	-4.4	0.000155	0.05	3.54	69.65
Set_1_contig_16139	scavenger receptor class B member 1-like isoform X2	-20.36	-4.35	0.000153	0.05	0.51	9.6
Set_1_contig_11092	facilitated trehalose transporter Tret1-2 homolog	-18.81	-4.23	1.86e-05	0.01	2.18	43.64
Set_1_contig_1692	esterase B1-like	-17.64	-4.14	2.6e-05	0.01	5.38	88.84
Set_1_contig_710	esterase FE4-like	-16.77	-4.07	3.69e-05	0.02	2.39	37.14
Set_1_contig_1153	probable cytochrome P450 6a13	-15.91	-3.99	0.000111	0.04	1.39	17.28
Set_1_contig_5550	sialin	-12	-3.59	0.000156	0.05	1.4	15.03
Set_1_contig_13057	CD63 antigen-like isoform X1	8.82	3.14	6.46e-05	0.03	81.39	7.26
Set_1_contig_6708	leucine-rich repeat protein	11.07	3.47	9.9e-06	0.00638	93.4	6.96
Set_1_contig_20372	Heat shock 70 kDa protein cognate 4	12.4	3.63	6.79e-05	0.03	61.47	3.34
Set_1_contig_3051	---NA---	16.18	4.02	6.04e-05	0.02	165.47	6.67
Set_1_contig_5238	synaptic vesicle glycoprotein 2B-like	18.72	4.23	2.11e-05	0.01	91.16	5.27
Set_1_contig_13182	Heat shock protein 8	20.43	4.35	9.8e-06	0.00638	79.72	2.54
Set_1_contig_34950	---NA---	22.89	4.52	9.21e-05	0.03	19.95	0.58
Set_1_contig_15302	annulin-like isoform X1	22.95	4.52	1.27e-06	0.00127	74.71	2.2
Set_1_contig_22316	---NA---	23.47	4.55	4.32e-05	0.02	10.67	0.3
Set_1_contig_17942	retinol dehydrogenase 14	24.53	4.62	2.53e-06	0.00233	23.38	0.66
Set_1_contig_4780	---NA---	25.46	4.67	4.06e-06	0.00343	218.37	9.23
Set_1_contig_18956	---NA---	26.04	4.7	4.76e-05	0.02	5.12	0.13
Set_1_contig_13582	4-coumarate--CoA ligase 1-like	26.84	4.75	2.34e-05	0.01	30.02	0.73
Set_1_contig_27996	jerky protein homolog-like	28.24	4.82	0.00016	0.05	2.62	0.06
Set_1_contig_19447	elongation of very long chain fatty acids protein AAEL008004-like	28.38	4.83	0.000117	0.04	69.03	1.82
Set_1_contig_15582	discoidin domain-containing receptor 2-like	29.83	4.9	2.21e-05	0.01	18.11	0.41
Set_1_contig_7344	cytochrome P450	31.59	4.98	3.26e-06	0.00295	12.32	0.39
Set_1_contig_21787	---NA---	44.99	5.49	1.37e-07	0.000195	10.61	0.17
Set_1_contig_11770	uncharacterized protein LOC111426475	45.39	5.5	9.08e-09	2.25e-05	126.08	1.83
Set_1_contig_14573	Coleoptericin domain containing protein	51.83	5.7	4.76e-08	8.29e-05	59.07	0.74
Set_1_contig_20861	arrestin domain-containing protein 17-like	56.04	5.81	4.74e-06	0.00366	2.9	0.03
Set_1_contig_32115	---NA---	57.06	5.83	0.000103	0.04	5.41	0.06
Set_1_contig_19925	---NA---	58.31	5.87	6.54e-06	0.0046	5.71	0.06
Set_1_contig_9614	---NA---	62.87	5.97	2.33e-12	1.83e-08	244.43	2.87
Set_1_contig_13583	4-coumarate--CoA ligase 1-like	64.33	6.01	8.41e-05	0.03	11.14	0.11
Set_1_contig_14100	ankyrin repeat domain-containing protein	65.38	6.03	8.93e-07	0.000955	4.07	0.04
Set_1_contig_21832	hypothetical protein AMK59_3698, partial	70.33	6.14	1.24e-05	0.00775	9.58	0.08
Set_1_contig_16038	---NA---	82.77	6.37	3.75e-05	0.02	4.77	0.03
Set_1_contig_5998	cysteine sulfinic acid decarboxylase	84.23	6.4	1.63e-11	8.51e-08	49.31	0.41
Set_1_contig_5150	kynurenine/alpha-aminoadipate aminotransferase, mitochondrial	88.3	6.46	1.37e-12	1.29e-08	153.44	1.18
Set_1_contig_9190	venom acid phosphatase Acph-1-like	90.71	6.5	1.72e-07	0.000225	217.53	1.53
Set_1_contig_34965	hypothetical protein ILUMI_21373	94.21	6.56	6.43e-05	0.03	1.24	0.0075
Set_1_contig_34897	---NA---	105.25	6.72	1.88e-05	0.01	4.32	0.04
Set_1_contig_24885	purine nucleoside phosphorylase isoform X2	120	6.91	1.82e-09	5.71e-06	121.17	0.74
Set_1_contig_26023	---NA---	137.77	7.11	5.55e-05	0.02	7.29	0.02

## Sheet: Philippines (203 DEGs)
Name	Gene Description	Fold change	Log fold change	P-value	FDR p-value	Mean OrNV Infected (RPKM)	Mean Non-Infected (RPKM)
Set_1_contig_3322	---NA---	-62108	-15.92	8.75e-11	8.23e-08	0	431.67
Set_1_contig_39729	ejaculate serine protease	-25098.4	-14.62	0	0	0.02	566.26
Set_1_contig_42229	serine protease	-22982.9	-14.49	0	0	0.1	2655.82
Set_1_contig_249	myrosinase 1-like	-15636.1	-13.93	1.6e-08	1.07e-05	0	107.83
Set_1_contig_15947	lipase 3-like	-13930.7	-13.77	0	0	0.02	199.96
Set_1_contig_5847	alpha-amylase A-like isoform X3	-12465.5	-13.61	0	0	0.08	978.83
Set_1_contig_43089	serine protease	-11608.6	-13.5	0	0	0.49	5848.41
Set_1_contig_443	uncharacterized protein LOC111414460	-9299.71	-13.18	0	0	0.05	349.65
Set_1_contig_15561	---NA---	-7692.27	-12.91	6.05e-07	0.000303	0	74.26
Set_1_contig_4430	phospholipase A1-like	-7602.45	-12.89	0	0	0.03	232.16
Set_1_contig_2388	myrosinase 1-like	-5499.62	-12.43	0	0	0.06	302.55
Set_1_contig_12629	retinoid-inducible serine carboxypeptidase-like	-5345.77	-12.38	0	0	0.03	166.59
Set_1_contig_45361	---NA---	-4569.45	-12.16	4.61e-06	0.00184	0	62.31
Set_1_contig_34065	ejaculate serine protease	-4224.48	-12.04	0	0	0.38	1530.41
Set_1_contig_42808	trypsin 2	-3961.9	-11.95	0	0	0.29	1063.98
Set_1_contig_569	phosphatidylinositol N-acetylglucosaminyltransferase subunit C	-3291.89	-11.68	4.76e-06	0.00187	0	32.61
Set_1_contig_36006	protein G12-like	-3164.47	-11.63	1.4e-05	0.00473	0	27.82
Set_1_contig_25721	putative serine protease K12H4.7	-2855.56	-11.48	0	0	0.21	623.27
Set_1_contig_2411	myrosinase 1-like	-2813.59	-11.46	0	0	0.54	1159.13
Set_1_contig_32606	transposase	-2605.6	-11.35	2.31e-05	0.00736	0	11.77
Set_1_contig_9488	coiled-coil domain-containing protein 137	-2408.56	-11.23	1.82e-05	0.00595	0	21.54
Set_1_contig_43990	carboxypeptidase B	-1943.86	-10.92	1.69e-12	2.27e-09	0.07	133.59
Set_1_contig_45783	---NA---	-1866.35	-10.87	5.99e-05	0.02	0	10.96
Set_1_contig_2091	serine protease 4	-1733.14	-10.76	1.21e-09	9.65e-07	0.03	34.4
Set_1_contig_1830	myrosinase 1-like	-1666.13	-10.7	0	0	0.26	289.54
Set_1_contig_44112	collagen alpha-1(I) chain	-1440.84	-10.49	0.000157	0.04	0	11.02
Set_1_contig_46132	---NA---	-1438.04	-10.49	0.000125	0.03	0	15.44
Set_1_contig_44513	---NA---	-1375.8	-10.43	0.000207	0.05	0	5.36
Set_1_contig_40415	carboxypeptidase B	-1299.03	-10.34	5.33e-15	9.64e-12	0.2	283.13
Set_1_contig_41743	chymotrypsin-1-like	-1250.18	-10.29	0.000121	0.03	0	7.09
Set_1_contig_33527	uncharacterized protein LOC113494593	-1197.81	-10.23	1.49e-10	1.33e-07	0.04	49.15
Set_1_contig_901	neutral alpha-glucosidase C-like	-1173.12	-10.2	0	0	0.05	37.04
Set_1_contig_58	vitellogenin-like	-1085.86	-10.08	0	0	21.22	13773.6
Set_1_contig_4289	Hypothetical predicted protein	-1079.32	-10.08	0.000154	0.04	0	8.59
Set_1_contig_3730	---NA---	-935.53	-9.87	3.16e-09	2.43e-06	0.1	58.25
Set_1_contig_33727	carboxypeptidase B-like	-868.73	-9.76	1.23e-07	7.42e-05	0.01	18.88
Set_1_contig_2083	serine protease 4	-836.65	-9.71	0	0	0.42	254.87
Set_1_contig_20805	cationic trypsin-like	-763.05	-9.58	5.45e-10	4.5e-07	0.04	38.73
Set_1_contig_40255	carbonyl reductase [NADPH] 3-like	-726.93	-9.51	7.51e-07	0.000364	0.02	13.08
Set_1_contig_31036	carboxypeptidase B	-649.94	-9.34	2.66e-15	5.02e-12	0.49	353.88
Set_1_contig_25597	histone-lysine N-methyltransferase SETMAR-like	-556.83	-9.12	3.69e-07	0.000191	0.02	16.72
Set_1_contig_6509	Fic-domain-containing protein	-500.35	-8.97	6.82e-13	9.44e-10	0.18	58.16
Set_1_contig_35265	chymotrypsin-2-like	-483.36	-8.92	3.05e-07	0.000161	0.00893	4.57
Set_1_contig_62	Vitellogenin-like Protein	-417.75	-8.71	3.33e-16	6.81e-13	7.74	2044.23
Set_1_contig_282	myrosinase 1-like	-413.72	-8.69	0	0	0.6	190.52
Set_1_contig_3013	uncharacterized protein LOC111416096	-403.26	-8.66	0	0	0.21	57.96
Set_1_contig_245	chitin-binding protein	-401.18	-8.65	5.55e-16	1.09e-12	7.6	2392.99
Set_1_contig_2727	neutral alpha-glucosidase C-like	-394.53	-8.62	0	0	3.02	801.63
Set_1_contig_8648	galectin-9-like isoform X2	-381.48	-8.58	7.03e-12	8.06e-09	0.2	50.18
Set_1_contig_3281	neutral alpha-glucosidase AB isoform X2	-373.01	-8.54	3.46e-12	4.4e-09	0.82	251.41
Set_1_contig_1261	fatty acid-binding protein, liver-type-like	-310.81	-8.28	0	0	0.52	117.91
Set_1_contig_25135	putative sugar lactone lactonase YvrE	-297.41	-8.22	5.45e-12	6.58e-09	0.07	18.38
Set_1_contig_1202	neutral alpha-glucosidase AB	-297.22	-8.22	7.77e-14	1.22e-10	1.4	332.51
Set_1_contig_601	vitellogenin precursor	-294.27	-8.2	2.45e-14	4.12e-11	0.47	123.18
Set_1_contig_25112	dentin sialophosphoprotein-like	-283.39	-8.15	1.49e-05	0.00497	0.03	11.67
Set_1_contig_10572	trypsin beta-like	-277.11	-8.11	4.15e-12	5.14e-09	0.19	39.35
Set_1_contig_40500	Fic-domain-containing protein	-242.84	-7.92	5.38e-07	0.000272	0.05	9.24
Set_1_contig_37651	---NA---	-240.79	-7.91	3.38e-08	2.15e-05	0.99	223
Set_1_contig_4786	Retrovirus-related Pol polyprotein from type-1 retrotransposable element R1 4	-193.43	-7.6	2.43e-12	3.17e-09	0.1	15.94
Set_1_contig_2038	epididymal secretory protein E1	-192.39	-7.59	2.64e-11	2.7e-08	0.4	50.28
Set_1_contig_10216	---NA---	-189.91	-7.57	8.41e-08	5.14e-05	0.04	6.6
Set_1_contig_13630	---NA---	-188.06	-7.56	9e-12	9.62e-09	0.22	26.29
Set_1_contig_23557	uncharacterized protein LOC114927850 isoform X2	-184.79	-7.53	4.59e-05	0.01	0.02	4.2
Set_1_contig_22968	TPA: hypothetical protein BOS_23201	-153.93	-7.27	8e-05	0.02	0.1	10.29
Set_1_contig_4242	carboxypeptidase B-like	-151.72	-7.25	4.74e-09	3.43e-06	0.62	58.58
Set_1_contig_523	esterase FE4-like	-150.61	-7.23	5.22e-14	8.47e-11	1.14	114.5
Set_1_contig_1828	sulfotransferase 1C2	-141.91	-7.15	5.99e-12	7.05e-09	3.51	267.74
Set_1_contig_23089	---NA---	-140.34	-7.13	2.09e-08	1.37e-05	0.47	38.6
Set_1_contig_10733	sensory neuron membrane protein 2-like	-124.44	-6.96	9.52e-07	0.000448	0.06	5.41
Set_1_contig_25055	carboxypeptidase B-like	-113.7	-6.83	5.07e-06	0.00193	0.07	5.29
Set_1_contig_21261	pathogenesis-related protein 5-like	-112.95	-6.82	1.2e-13	1.78e-10	5.84	415.29
Set_1_contig_7190	TE: Transposable element Tcb1 Transposase	-109.46	-6.77	7.22e-05	0.02	0.05	4.06
Set_1_contig_2699	estrogen sulfotransferase, testis isoform-like	-105	-6.71	2.55e-10	2.22e-07	1.36	93.15
Set_1_contig_15147	aminopeptidase N	-103.8	-6.7	5.65e-05	0.02	0.04	3.79
Set_1_contig_108	sulfotransferase family cytosolic 1B member 1-like	-102.59	-6.68	8.98e-12	9.62e-09	2.75	162.02
Set_1_contig_14350	apyrase isoform X2	-102.13	-6.67	5.84e-05	0.02	0.05	5.12
Set_1_contig_1877	uncharacterized protein LOC111416096	-99.65	-6.64	1.82e-09	1.43e-06	0.26	18.07
Set_1_contig_27088	hypothetical protein YQE_05814, partial	-93.61	-6.55	4.31e-05	0.01	0.07	4.64
Set_1_contig_140	beta-galactosidase-1-like protein 2	-92.67	-6.53	9.34e-12	9.77e-09	0.59	36.59
Set_1_contig_14660	---NA---	-91.21	-6.51	0.00018	0.04	0.04	2.76
Set_1_contig_3754	myogenesis-regulating glycosidase-like isoform X1	-89.88	-6.49	6.59e-11	6.32e-08	3	195.14
Set_1_contig_350	laccase 1 isoform X1	-88.86	-6.47	1.68e-14	2.92e-11	1.72	111.88
Set_1_contig_3318	facilitated trehalose transporter Tret1-like	-87.03	-6.44	8.56e-12	9.59e-09	0.69	54.33
Set_1_contig_8911	serine protease 3	-86.67	-6.44	4.53e-08	2.8e-05	0.62	33.73
Set_1_contig_8450	hypothetical protein AMK59_1142, partial	-84.06	-6.39	5.6e-09	4e-06	1.64	79.55
Set_1_contig_1971	Larval serum protein 2-like Protein	-82.45	-6.37	1.61e-08	1.07e-05	7.39	406.79
Set_1_contig_7928	---NA---	-81.85	-6.35	0.000103	0.03	0.04	2.26
Set_1_contig_6457	Aminopeptidase N	-78.37	-6.29	3.35e-05	0.01	0.1	6.39
Set_1_contig_1805	venom dipeptidyl peptidase 4	-78.19	-6.29	3e-11	3.01e-08	0.64	38.19
Set_1_contig_2521	myogenesis-regulating glycosidase-like	-75.85	-6.25	3.21e-09	2.44e-06	1.44	95.91
Set_1_contig_512	neutral alpha-glucosidase AB	-68.83	-6.1	4.24e-10	3.56e-07	1.25	74.59
Set_1_contig_9404	glucose dehydrogenase [FAD, quinone]-like	-67.97	-6.09	1.29e-05	0.00441	0.19	7.79
Set_1_contig_407	methylsterol monooxygenase 1-like	-66.82	-6.06	3.68e-10	3.15e-07	4.11	174.65
Set_1_contig_708	lipase 3-like	-66.03	-6.05	1.11e-08	7.56e-06	4.31	229.29
Set_1_contig_214	trypsin-7-like	-65.84	-6.04	2.9e-07	0.000155	40.28	1803.63
Set_1_contig_13073	---NA---	-65.65	-6.04	0.000195	0.05	0.06	3.51
Set_1_contig_14433	---NA---	-62.27	-5.96	6.29e-06	0.00231	0.35	14.95
Set_1_contig_3104	proton-coupled amino acid transporter 4-like isoform X3	-62.14	-5.96	1.51e-07	8.87e-05	0.45	20.78
Set_1_contig_6180	putative serine protease K12H4.7	-61.22	-5.94	4.76e-06	0.00187	0.12	5.46
Set_1_contig_2416	---NA---	-61.14	-5.93	6.21e-07	0.000308	0.54	21
Set_1_contig_13286	---NA---	-58.03	-5.86	0.000181	0.04	0.14	6.68
Set_1_contig_9857	hypothetical protein AMK59_7337, partial	-57.92	-5.86	2.8e-07	0.000151	1.3	47.05
Set_1_contig_6833	---NA---	-57.84	-5.85	1.14e-05	0.00393	0.38	19.17
Set_1_contig_132	serine protease	-57.37	-5.84	4.8e-06	0.00187	64.18	2278.34
Set_1_contig_21581	probable cytochrome P450 6a13	-55.86	-5.8	5.32e-05	0.02	0.21	7.11
Set_1_contig_23821	potassium channel subfamily T member 2 isoform X3	-55.52	-5.79	0.000114	0.03	0.34	10.92
Set_1_contig_8153	protein takeout-like	-54.9	-5.78	1.73e-07	9.93e-05	6.17	232.63
Set_1_contig_4080	Centrin-1, putative	-54.44	-5.77	3.52e-09	2.59e-06	1.88	62.77
Set_1_contig_2580	EF-hand calcium-binding domain-containing protein 1 isoform X2	-54.22	-5.76	1.88e-07	0.000107	2.13	75.41
Set_1_contig_8994	protein unc-79 homolog	-52.8	-5.72	3.18e-05	0.00978	0.11	3.67
Set_1_contig_3843	histone-lysine N-methyltransferase SETMAR-like	-52.6	-5.72	1.12e-10	1.03e-07	2.7	89.5
Set_1_contig_9355	ecdysis triggering hormone	-52.39	-5.71	4.78e-05	0.01	0.26	9.1
Set_1_contig_7697	protein Malvolio-like	-49.67	-5.63	4.24e-07	0.000217	1.54	54.71
Set_1_contig_4211	chymotrypsin-1-like	-47.54	-5.57	7.17e-07	0.000351	27.04	797.33
Set_1_contig_8	trypsin-7-like	-45.74	-5.52	5.79e-06	0.00214	9.25	304.47
Set_1_contig_1648	neutral alpha-glucosidase AB	-45.73	-5.52	6.17e-10	5.01e-07	4.1	144.77
Set_1_contig_653	histone-lysine N-methyltransferase SETMAR-like	-45.09	-5.49	5.07e-06	0.00193	0.3	9.39
Set_1_contig_1954	melanization-related protein	-44.65	-5.48	2.03e-05	0.00655	2.46	120.2
Set_1_contig_15128	---NA---	-42.5	-5.41	0.000155	0.04	0.13	3.95
Set_1_contig_6734	RNA-directed DNA polymerase	-42.14	-5.4	4.26e-06	0.00173	1.67	49.17
Set_1_contig_467	chitin deacetylase 6	-41.63	-5.38	4.45e-08	2.79e-05	86.04	2332.12
Set_1_contig_6894	Acyltransferase, partial	-41.35	-5.37	7.76e-07	0.000369	0.99	29.71
Set_1_contig_1850	labial protein	-38.52	-5.27	2.2e-07	0.000123	1.39	36.29
Set_1_contig_2924	neutral alpha-glucosidase AB	-38.34	-5.26	2.96e-06	0.00124	1.26	36.2
Set_1_contig_6526	leukotriene A-4 hydrolase isoform X2	-37.74	-5.24	1.66e-06	0.000745	0.64	16.04
Set_1_contig_3810	---NA---	-37.1	-5.21	6.3e-09	4.42e-06	1.84	53.42
Set_1_contig_7469	Apyrase-like Protein	-36.75	-5.2	2.4e-06	0.00104	5.12	127.68
Set_1_contig_11069	glucose dehydrogenase [FAD, quinone]-like isoform X1	-36.18	-5.18	4.09e-05	0.01	0.86	17.98
Set_1_contig_20989	CLUMA_CG011727, isoform A	-36.07	-5.17	9.33e-06	0.00325	3.55	128.45
Set_1_contig_8530	adenosine deaminase 2-like	-35.41	-5.15	1.58e-07	9.2e-05	2.2	50.09
Set_1_contig_8977	---NA---	-33.8	-5.08	0.000163	0.04	0.65	14.69
Set_1_contig_13041	uridine nucleosidase 1	-33.23	-5.05	4.36e-05	0.01	0.52	11.42
Set_1_contig_5153	proton-coupled amino acid transporter-like protein pathetic	-33.12	-5.05	5.31e-06	0.002	1.69	45.41
Set_1_contig_6296	---NA---	-32.6	-5.03	1.16e-05	0.00399	0.41	9.72
Set_1_contig_3290	gamma-glutamyl hydrolase-like	-32.5	-5.02	7.7e-09	5.33e-06	7.48	168.84
Set_1_contig_9974	dipeptidase 1-like	-31.88	-4.99	1.73e-05	0.00573	1.99	38.85
Set_1_contig_10097	---NA---	-31.7	-4.99	7.17e-05	0.02	0.89	25.62
Set_1_contig_1849	labial protein	-31.62	-4.98	6.27e-05	0.02	0.68	18.89
Set_1_contig_5167	hypothetical protein EAI_06448, partial	-30.63	-4.94	4.77e-05	0.01	0.63	10.69
Set_1_contig_12471	cytochrome P450 6k1-like	-30.41	-4.93	3.61e-06	0.00148	0.37	7.62
Set_1_contig_4074	fatty-acid amide hydrolase 2-A-like	-30.37	-4.92	9.3e-06	0.00325	1.59	33.49
Set_1_contig_4618	---NA---	-30.25	-4.92	7.39e-05	0.02	2.11	40.13
Set_1_contig_2403	phosphotransferase	-29.92	-4.9	7.64e-06	0.00276	0.5	10.06
Set_1_contig_183	trypsin-7-like	-29.8	-4.9	1.04e-06	0.000481	22.56	457.49
Set_1_contig_125	putative chitin deacetylase	-28.99	-4.86	7.75e-07	0.000369	121.16	2593.67
Set_1_contig_16862	alpha-tocopherol transfer protein-like	-28.81	-4.85	1.87e-05	0.00606	0.41	8.24
Set_1_contig_1639	putative serine protease K12H4.7	-28.7	-4.84	7.61e-06	0.00276	3.75	82.68
Set_1_contig_2870	DNA/RNA non-specific endonuclease	-27.5	-4.78	1.96e-06	0.000861	1	21.05
Set_1_contig_3971	glucosylceramidase-like	-27.35	-4.77	2.67e-07	0.000146	2.24	43.05
Set_1_contig_5947	regucalcin isoform X2	-27.04	-4.76	2.47e-07	0.000137	3.65	64.99
Set_1_contig_5234	---NA---	-25.89	-4.69	2.44e-05	0.00771	5.61	85.13
Set_1_contig_1124	phospholipase A1-like	-25.75	-4.69	3.3e-06	0.00138	14.08	268.38
Set_1_contig_2468	D-aspartate oxidase	-25.2	-4.66	2.66e-06	0.00113	2.14	32.66
Set_1_contig_1233	Acyltransferase, partial	-24.08	-4.59	2.55e-05	0.00796	2.23	38.04
Set_1_contig_13166	---NA---	-23.95	-4.58	0.000119	0.03	1.2	18.19
Set_1_contig_6565	alpha-tocopherol transfer protein-like	-23.65	-4.56	1.04e-06	0.000481	3.21	47.91
Set_1_contig_3603	melanization-related protein	-21.33	-4.41	0.000214	0.05	6.83	158.97
Set_1_contig_1391	Cytochrome P450 4C1	-21.32	-4.41	3.9e-05	0.01	22.36	342.82
Set_1_contig_9797	general transcription factor 3C polypeptide 1	-21.28	-4.41	2.53e-05	0.00792	68.84	808.86
Set_1_contig_1441	melanization-related protein	-20.4	-4.35	6.78e-05	0.02	84.13	1287.01
Set_1_contig_4601	putative phosphoenolpyruvate synthase isoform X1	-20.15	-4.33	3.36e-06	0.00139	7.21	99.16
Set_1_contig_2496	aldose reductase-like	-19.43	-4.28	9.18e-06	0.00325	7.03	91.33
Set_1_contig_8580	4-coumarate--CoA ligase 1-like	-19.1	-4.26	7.34e-05	0.02	1.38	16.58
Set_1_contig_7912	proline-rich protein	-18.32	-4.2	0.000134	0.03	1.04	13.15
Set_1_contig_4377	inositol oxygenase	-18.14	-4.18	7.87e-06	0.00283	12.04	171.49
Set_1_contig_16111	zinc metalloproteinase nas-13	-17.6	-4.14	0.000102	0.03	1.79	28.84
Set_1_contig_13872	fatty-acid amide hydrolase 2-A isoform X1	-17.25	-4.11	9.42e-05	0.02	0.76	8.89
Set_1_contig_3553	cytochrome P450 4C1-like	-15.24	-3.93	0.000101	0.03	16.62	186.19
Set_1_contig_3879	uncharacterized protein LOC111420487	-14.62	-3.87	0.000179	0.04	19.91	189.43
Set_1_contig_4317	beta-1,3-glucan-binding protein-like	-13.63	-3.77	2.08e-05	0.00666	19.45	194.14
Set_1_contig_1574	neutral ceramidase	-13.06	-3.71	7.85e-05	0.02	24.08	230.31
Set_1_contig_102	Nuclear protein 1	-10.79	-3.43	0.000185	0.04	418.61	2989.17
Set_1_contig_1084	zinc/cadmium resistance protein	-10.47	-3.39	0.000139	0.03	10.87	86.91
Set_1_contig_4265	heat shock protein 67B2-like	-10.14	-3.34	0.0002	0.05	7.43	53.29
Set_1_contig_5357	proton-coupled folate transporter isoform X3	-8.69	-3.12	0.00017	0.04	16.3	109.56
Set_1_contig_6061	serine protease snake-like	13.32	3.74	7.07e-05	0.02	157.3	9.27
Set_1_contig_17942	retinol dehydrogenase 14	13.74	3.78	0.000205	0.05	38.63	1.71
Set_1_contig_20829	tyrosine 3-monooxygenase	15.39	3.94	4.91e-05	0.01	40.73	1.93
Set_1_contig_4196	vascular endothelial growth factor A-A	15.77	3.98	3.51e-05	0.01	47.34	1.78
Set_1_contig_13788	G1/S-specific cyclin-D2-like	16.25	4.02	9.73e-05	0.03	17.2	0.65
Set_1_contig_9001	50S ribosome-binding GTPase	17.06	4.09	4.84e-06	0.00187	127.57	5.38
Set_1_contig_8233	nitric oxide synthase, salivary gland isoform X1	17.46	4.13	0.000215	0.05	14.4	0.53
Set_1_contig_957	CUB domain-containing protein	21.46	4.42	5.35e-06	0.002	118.75	3.7
Set_1_contig_34950	---NA---	24.76	4.63	1.69e-06	0.000748	139.57	5.08
Set_1_contig_16871	attacin 2	29.58	4.89	1.34e-06	0.000607	19.36	0.49
Set_1_contig_10349	CUB domain-containing protein	31.22	4.96	4.76e-05	0.01	50.62	1.36
Set_1_contig_19447	elongation of very long chain fatty acids protein AAEL008004-like	35.01	5.13	4.36e-06	0.00176	30.32	0.62
Set_1_contig_21782	hypothetical protein	37.2	5.22	2.34e-06	0.00102	36.61	0.72
Set_1_contig_13182	Heat shock protein 8	41.12	5.36	2.52e-08	1.62e-05	52.07	0.95
Set_1_contig_20372	Heat shock 70 kDa protein cognate 4	51.33	5.68	1.5e-07	8.87e-05	36.6	0.61
Set_1_contig_4447	G protein-activated inward rectifier potassium channel 3-like isoform X1	53.29	5.74	1.77e-05	0.00583	11.02	0.15
Set_1_contig_11160	transmembrane protease serine 9-like	55.52	5.79	8.18e-06	0.00292	99.15	0.86
Set_1_contig_18956	---NA---	56.03	5.81	1.12e-06	0.00051	16.76	0.21
Set_1_contig_24370	small G protein signaling modulator 2-like	57.87	5.85	1.47e-05	0.00494	6.83	0.09
Set_1_contig_24885	purine nucleoside phosphorylase isoform X2	59.57	5.9	2.43e-06	0.00104	32.88	0.34
Set_1_contig_18913	hypothetical protein FGO68_gene16112	63.81	6	6.62e-05	0.02	18.42	0.2
Set_1_contig_1385	---NA---	74.8	6.23	8.33e-05	0.02	38.32	0.33
Set_1_contig_15302	annulin-like isoform X1	83.04	6.38	3.26e-07	0.00017	256.18	2.61
Set_1_contig_9614	---NA---	90.29	6.5	4.95e-11	4.85e-08	787.72	5.7
Set_1_contig_5998	cysteine sulfinic acid decarboxylase	118.49	6.89	1.14e-10	1.03e-07	63.02	0.4
Set_1_contig_42616	Serine/threonine-protein phosphatase 5	126.48	6.98	8.23e-05	0.02	87.88	0.36
Set_1_contig_4921	---NA---	311.12	8.28	3.09e-05	0.00957	27.15	0.06
Set_1_contig_21787	---NA---	503.72	8.98	1.21e-13	1.78e-10	181.24	0.23

## Sheet: Solomon Islands (252 DEGs)
Name	Gene Description	Fold change	Log fold change	P-value	FDR p-value	Mean OrNV Infected (RPKM)	Mean Non-Infected (RPKM)
Set_1_contig_25112	dentin sialophosphoprotein-like	-19422.9	-14.25	2.13e-13	1.07e-09	0.05	877.42
Set_1_contig_3730	---NA---	-490.95	-8.94	2.53e-08	3.61e-05	0.16	63.78
Set_1_contig_601	vitellogenin precursor	-414.14	-8.69	1.04e-08	1.63e-05	2.25	775.12
Set_1_contig_62	Vitellogenin-like Protein	-393.33	-8.62	4.95e-09	8.97e-06	11.1	3622.55
Set_1_contig_11069	glucose dehydrogenase [FAD, quinone]-like isoform X1	-314.88	-8.3	3.29e-09	6.45e-06	0.03	9.29
Set_1_contig_58	vitellogenin-like	-287.75	-8.17	1.35e-09	2.77e-06	14.35	3448.71
Set_1_contig_40255	carbonyl reductase [NADPH] 3-like	-240.81	-7.91	6.91e-06	0.0029	0.08	14.35
Set_1_contig_731	protein takeout-like	-179.21	-7.49	7.57e-05	0.02	0.04	6.02
Set_1_contig_40318	cytochrome c oxidase subunit 7A2, mitochondrial	-110.84	-6.79	1.18e-06	0.000733	0.12	12.94
Set_1_contig_1828	sulfotransferase 1C2	-89.69	-6.49	4.53e-08	5.92e-05	0.2	17.17
Set_1_contig_15511	multidrug resistance-associated protein 4-like	-75.7	-6.24	0.000162	0.03	0.00948	0.82
Set_1_contig_7972	---NA---	-68.57	-6.1	9.35e-06	0.00355	0.18	9.85
Set_1_contig_18917	venom acid phosphatase Acph-1-like	-57.96	-5.86	0.000103	0.02	0.08	4.37
Set_1_contig_108	sulfotransferase family cytosolic 1B member 1-like	-53.92	-5.75	1.37e-08	2.08e-05	0.68	32.04
Set_1_contig_13002	laccase 2	-43.76	-5.45	1.77e-06	0.000994	0.22	8.73
Set_1_contig_40416	---NA---	-32.77	-5.03	0.000167	0.03	0.09	2.72
Set_1_contig_13600	hypothetical protein AMK59_7337, partial	-31.79	-4.99	0.000275	0.05	0.15	3.79
Set_1_contig_3982	LRR 8 domain containing protein	-29.06	-4.86	5e-07	0.000357	0.23	6.14
Set_1_contig_18705	dynein heavy chain 1, axonemal-like	-27.78	-4.8	5.2e-06	0.00238	0.13	3.18
Set_1_contig_22525	alpha-tocopherol transfer protein-like	-22.94	-4.52	1.41e-07	0.000121	1.79	38.31
Set_1_contig_16042	jerky protein homolog-like	-22.67	-4.5	6.93e-08	7.59e-05	0.31	5.95
Set_1_contig_12547	dynein heavy chain 1, axonemal-like	-21.46	-4.42	6.08e-05	0.02	0.5	9.22
Set_1_contig_21549	sodium-dependent dopamine transporter-like	-18.87	-4.24	4.25e-05	0.01	0.09	1.44
Set_1_contig_9791	alpha-tocopherol transfer protein-like	-17.14	-4.1	1.54e-05	0.00545	0.31	4.2
Set_1_contig_19669	---NA---	-16.57	-4.05	4.61e-05	0.01	0.31	4.69
Set_1_contig_12950	putative nuclease HARBI1 isoform X2	-16.54	-4.05	3.07e-05	0.00904	0.22	3.01
Set_1_contig_11705	proton-coupled amino acid transporter 1-like isoform X1	-14.85	-3.89	0.000165	0.03	0.36	4.46
Set_1_contig_1297	serine protease 7	-14.35	-3.84	0.000229	0.04	39.59	554.58
Set_1_contig_32327	sodium channel and clathrin linker 1 isoform X1	-13.32	-3.74	3.76e-06	0.00182	0.55	6.24
Set_1_contig_8731	---NA---	-12.34	-3.62	1.82e-05	0.00622	1.54	16.45
Set_1_contig_20763	histone-lysine N-methyltransferase SETMAR-like	-12.11	-3.6	0.000256	0.05	0.11	1.16
Set_1_contig_12168	---NA---	-11.93	-3.58	1.72e-05	0.00599	1.37	15.12
Set_1_contig_25178	---NA---	-9.82	-3.3	6.51e-06	0.00278	0.72	5.3
Set_1_contig_6204	hypothetical protein AGLY_017381	-9.68	-3.28	7.61e-06	0.00317	0.47	3.82
Set_1_contig_13059	---NA---	-9.66	-3.27	5.81e-05	0.01	0.81	6.76
Set_1_contig_16806	---NA---	-9.5	-3.25	6.3e-06	0.00277	0.59	4.78
Set_1_contig_13006	histone-lysine N-methyltransferase SETMAR-like	-9.02	-3.17	6.39e-05	0.02	0.44	3.4
Set_1_contig_13342	venom carboxylesterase-6-like	-8.72	-3.12	2.69e-05	0.00832	5.82	48.17
Set_1_contig_11741	venom carboxylesterase-6-like	-8.11	-3.02	1.91e-05	0.00638	11.76	89.21
Set_1_contig_9322	fatty-acid amide hydrolase 2-B-like	-8.03	-3	7.04e-05	0.02	1.57	11.18
Set_1_contig_5936	phospholipase A1-like	-7.85	-2.97	0.000104	0.02	5.24	34.13
Set_1_contig_4721	trypsin-1-like isoform X1	-7.19	-2.85	9.32e-06	0.00355	4.09	26.12
Set_1_contig_4074	fatty-acid amide hydrolase 2-A-like	-6.99	-2.8	3.74e-05	0.01	1.06	6.53
Set_1_contig_17497	---NA---	-6.7	-2.74	0.000168	0.03	2.17	12
Set_1_contig_5142	phospholipase A2-like	-6.6	-2.72	0.000142	0.03	18.5	106.41
Set_1_contig_7182	---NA---	-5.74	-2.52	4.79e-05	0.01	2.63	13.36
Set_1_contig_2028	---NA---	-5.27	-2.4	0.000193	0.04	28.33	130.69
Set_1_contig_12861	Gamma-glutamyltranspeptidase 1-like Protein	-5.27	-2.4	0.000149	0.03	4.73	19.72
Set_1_contig_3290	gamma-glutamyl hydrolase-like	-5.26	-2.4	3.07e-05	0.00904	19.55	85.79
Set_1_contig_6760	metal transporter CNNM4	-5.16	-2.37	4.19e-05	0.01	10.12	46.79
Set_1_contig_2027	cNMP binding protein	-5.04	-2.33	4.76e-05	0.01	27.95	120.36
Set_1_contig_7286	metal transporter CNNM4	-4.86	-2.28	9.95e-05	0.02	26.02	112.92
Set_1_contig_5494	retinol-binding protein pinta-like	-4.65	-2.22	0.000182	0.04	34.3	137.34
Set_1_contig_17058	uncharacterized protein LOC116174676	-4.53	-2.18	6.42e-05	0.02	6.32	22.23
Set_1_contig_10400	histone-lysine N-methyltransferase SETMAR-like	-4.32	-2.11	8.36e-05	0.02	6.7	24.61
Set_1_contig_3109	Transposable element Tc3 transposase-like Protein	-4.26	-2.09	0.000245	0.05	18.45	66.85
Set_1_contig_17304	anillin-like isoform X1	4.39	2.13	0.000118	0.03	4	0.75
Set_1_contig_9970	C-type lectin	4.66	2.22	0.000126	0.03	36.51	6.32
Set_1_contig_2867	Phenoloxidase-activating factor 2	4.67	2.22	0.000184	0.04	30.18	4.95
Set_1_contig_4193	proline dehydrogenase 1, mitochondrial isoform X1	4.85	2.28	0.000257	0.05	27.63	4.46
Set_1_contig_10117	serpin B6	4.9	2.29	0.00023	0.04	12.92	2.18
Set_1_contig_6238	---NA---	5.02	2.33	0.000158	0.03	45.57	7.21
Set_1_contig_6206	thymidylate synthase isoform X2	5.43	2.44	4.28e-05	0.01	60.01	8.91
Set_1_contig_4794	innexin inx3	5.52	2.46	4.06e-05	0.01	34.17	4.95
Set_1_contig_4964	beta-1,3-glucan-binding protein-like	5.54	2.47	0.000209	0.04	73.93	10.15
Set_1_contig_13845	targeting protein for Xklp2 homolog	5.82	2.54	0.000116	0.03	7.89	1.12
Set_1_contig_6127	receptor-type tyrosine-protein phosphatase F-like	5.84	2.54	7.73e-05	0.02	66.65	8.96
Set_1_contig_10212	---NA---	5.92	2.57	0.000226	0.04	20.11	2.63
Set_1_contig_11767	---NA---	5.94	2.57	4.43e-05	0.01	31.17	4.02
Set_1_contig_5227	serine protease inhibitor 88Ea-like isoform X1	6.17	2.63	9.11e-05	0.02	54.24	6.86
Set_1_contig_8	trypsin-7-like	6.18	2.63	0.000152	0.03	117.29	15.56
Set_1_contig_9424	G protein alpha i subunit	6.21	2.64	0.000107	0.02	73.69	9.06
Set_1_contig_4457	general odorant-binding protein 56d-like	6.44	2.69	3.16e-06	0.0016	41.1	5.49
Set_1_contig_6147	actin-binding protein IPP	6.59	2.72	0.000124	0.03	117.33	13.55
Set_1_contig_5106	globin isoform X3	6.7	2.74	7.66e-07	0.000501	114.6	13.54
Set_1_contig_504	glutathione S-transferase 1-1	6.71	2.75	1.26e-06	0.000769	75.52	8.84
Set_1_contig_7796	serine protease snake-like	6.73	2.75	4.38e-06	0.00209	56.15	6.42
Set_1_contig_10180	serine-enriched protein isoform X3	6.74	2.75	0.000155	0.03	24.79	2.8
Set_1_contig_19574	---NA---	6.78	2.76	0.000235	0.04	13.17	1.42
Set_1_contig_1741	serine protease 7-like	6.86	2.78	3.91e-05	0.01	23.3	2.73
Set_1_contig_5471	---NA---	6.86	2.78	0.00014	0.03	27.22	3.02
Set_1_contig_11012	fibroin heavy chain-like	6.91	2.79	0.000241	0.04	19.61	2.18
Set_1_contig_1737	trehalase isoform X1	6.97	2.8	1.59e-05	0.00559	66.61	7.26
Set_1_contig_2968	superoxide dismutase [Cu-Zn]-like isoform X2	7.03	2.81	0.000146	0.03	254.94	29.45
Set_1_contig_6977	hypothetical protein AMK59_5056	7.08	2.82	5.09e-05	0.01	15.72	1.63
Set_1_contig_3051	---NA---	7.1	2.83	5e-05	0.01	201.37	21.39
Set_1_contig_7876	serine protease 7-like	7.21	2.85	2.12e-05	0.00688	57.32	6.42
Set_1_contig_3107	UDP-glucuronosyltransferase 2C1-like	7.54	2.91	3.97e-05	0.01	45.6	4.67
Set_1_contig_8668	probable basic-leucine zipper transcription factor E isoform X1	7.56	2.92	7.96e-05	0.02	47.03	4.47
Set_1_contig_6448	AT-rich interactive domain-containing protein 1A-like	7.62	2.93	1.75e-06	0.000991	95.85	9.91
Set_1_contig_8295	probable salivary secreted peptide	7.68	2.94	2.59e-05	0.00808	138.5	13.83
Set_1_contig_10386	CD109 antigen-like isoform X3	7.73	2.95	4.39e-06	0.00209	40.92	4.15
Set_1_contig_5634	uncharacterized protein LOC108907258 isoform X1	7.74	2.95	2.71e-05	0.00833	9.44	0.96
Set_1_contig_22183	hypothetical protein AMK59_2401	7.89	2.98	0.000239	0.04	18.71	1.93
Set_1_contig_11527	leukocyte elastase inhibitor	7.94	2.99	9.35e-05	0.02	15.57	1.53
Set_1_contig_12420	---NA---	8.1	3.02	0.000196	0.04	11.7	1.15
Set_1_contig_16300	glucose dehydrogenase [FAD, quinone]-like	8.12	3.02	1.91e-05	0.00638	17.97	1.84
Set_1_contig_9336	leukocyte elastase inhibitor	8.13	3.02	4.48e-05	0.01	18.2	1.74
Set_1_contig_9553	peptidylglycine alpha-hydroxylating monooxygenase	8.29	3.05	0.000244	0.05	8.91	0.82
Set_1_contig_10487	alpha-2-macroglobulin-like protein 1 isoform X2	8.32	3.06	0.00017	0.03	12.46	1.18
Set_1_contig_26137	---NA---	8.52	3.09	0.000155	0.03	2.59	0.24
Set_1_contig_2081	probable cytochrome P450 305a1	8.62	3.11	8.03e-05	0.02	131.47	12.14
Set_1_contig_14194	---NA---	8.7	3.12	5.04e-06	0.00233	31.62	2.78
Set_1_contig_35253	protein lethal(2)essential for life-like	8.76	3.13	0.000203	0.04	49.38	4.1
Set_1_contig_10534	superoxide dismutase [Cu-Zn]-like	8.86	3.15	2.95e-05	0.0088	64.04	5.76
Set_1_contig_11556	low-density lipoprotein receptor-related protein 4	8.92	3.16	0.000162	0.03	1.68	0.15
Set_1_contig_4677	peptidoglycan-recognition protein LB-like	9.08	3.18	0.000121	0.03	122.62	10.64
Set_1_contig_21062	bromodomain-containing protein DDB_G0280777	9.41	3.23	0.000199	0.04	5.33	0.44
Set_1_contig_13973	G1/S-specific cyclin-E1	9.62	3.27	0.00018	0.04	5.12	0.41
Set_1_contig_6609	dopa decarboxylase	9.84	3.3	2.64e-06	0.0014	11.88	0.93
Set_1_contig_23805	G-protein coupled receptor Mth2-like isoform X12	10.02	3.32	0.000231	0.04	7.03	0.55
Set_1_contig_10148	beta-1,3-glucan-binding protein	10.26	3.36	6.44e-06	0.00278	59.91	4.4
Set_1_contig_3316	beta-1,3-glucan-binding protein-like	11.32	3.5	9.82e-06	0.0037	25.79	1.69
Set_1_contig_10792	hypothetical protein AMK59_3962	11.41	3.51	0.000108	0.02	5.84	0.37
Set_1_contig_18830	teneurin-m isoform X3	11.51	3.52	3.61e-05	0.01	1.69	0.12
Set_1_contig_10755	hypothetical protein AMK59_2427, partial	11.53	3.53	1.27e-05	0.00458	22.1	1.57
Set_1_contig_27998	---NA---	11.78	3.56	0.000256	0.05	0.9	0.06
Set_1_contig_28434	---NA---	11.91	3.57	0.000252	0.05	25.3	1.5
Set_1_contig_16895	uncharacterized protein LOC116182038	11.94	3.58	0.000128	0.03	17.26	0.98
Set_1_contig_17610	Ankyrin repeat-containing protein	12.15	3.6	0.000122	0.03	3.67	0.22
Set_1_contig_1139	kielin/chordin-like protein	12.16	3.6	1.04e-08	1.63e-05	82.97	5.28
Set_1_contig_14581	titin isoform X3	12.27	3.62	6.84e-06	0.0029	24.59	1.53
Set_1_contig_15163	SEC14-like protein 2	12.93	3.69	1.33e-06	0.000791	14.92	0.86
Set_1_contig_29194	kunitz-type serine protease inhibitor nigrescinin-2	13.02	3.7	0.000205	0.04	16.32	0.86
Set_1_contig_5158	DUF4817 domain-containing protein	13.05	3.71	2.7e-06	0.00141	72.61	4.42
Set_1_contig_6926	transforming growth factor-beta-induced protein ig-h3	13.22	3.73	7.99e-05	0.02	257.41	14.79
Set_1_contig_14195	---NA---	13.28	3.73	3.4e-06	0.00167	26.7	1.61
Set_1_contig_6077	serine protease easter-like	13.45	3.75	4.65e-08	5.92e-05	71.27	4.01
Set_1_contig_13057	CD63 antigen-like isoform X1	13.47	3.75	1.1e-05	0.00405	103.38	5.67
Set_1_contig_6708	leucine-rich repeat protein	13.7	3.78	2.23e-05	0.00708	88.16	4.76
Set_1_contig_6771	Neural Wiskott-Aldrich syndrome protein	13.76	3.78	2.73e-07	0.000218	45.39	2.52
Set_1_contig_3351	slit homolog 2 protein-like	13.97	3.8	2.92e-05	0.0088	180.34	10.73
Set_1_contig_6209	von Willebrand factor D and EGF domain-containing protein-like	14.07	3.81	2.22e-05	0.00708	269.4	15.52
Set_1_contig_3852	---NA---	14.09	3.82	1.36e-06	0.000797	39.14	2.02
Set_1_contig_20451	neural/ectodermal development factor IMP-L2-like	14.09	3.82	1.82e-06	0.000997	30.12	1.56
Set_1_contig_13182	Heat shock protein 8	14.24	3.83	6.46e-06	0.00278	51.75	2.72
Set_1_contig_523	esterase FE4-like	14.32	3.84	0.000127	0.03	9.3	0.5
Set_1_contig_455	leucine-rich repeat-containing protein 15-like	14.47	3.85	6.86e-05	0.02	797.68	44.55
Set_1_contig_16304	espin isoform X4	14.83	3.89	1.95e-05	0.00645	5.85	0.3
Set_1_contig_8309	protein phosphatase 1 regulatory subunit 3B isoform X2	14.84	3.89	4.09e-07	0.000306	17.92	0.92
Set_1_contig_44156	hypothetical protein AMK59_3576, partial	14.95	3.9	4.98e-05	0.01	5.28	0.29
Set_1_contig_19190	---NA---	15.72	3.97	8.89e-06	0.00354	8.75	0.44
Set_1_contig_15582	discoidin domain-containing receptor 2-like	16.05	4	2.93e-08	4.04e-05	16.93	0.81
Set_1_contig_8220	apolipoprotein D-like	16.14	4.01	5.95e-08	6.83e-05	267.81	12.93
Set_1_contig_13788	G1/S-specific cyclin-D2-like	17.21	4.11	1.17e-06	0.000733	9.85	0.44
Set_1_contig_1478	23 kDa integral membrane protein	17.36	4.12	1.2e-05	0.00439	209.04	8.67
Set_1_contig_19856	membrane transporter	17.47	4.13	2.19e-05	0.00705	9.8	0.41
Set_1_contig_1120	CD109 antigen-like isoform X3	17.71	4.15	6.11e-06	0.00271	462.25	21.04
Set_1_contig_4196	vascular endothelial growth factor A-A	17.99	4.17	2.01e-06	0.00109	47.59	1.96
Set_1_contig_14831	---NA---	18.51	4.21	9.06e-06	0.00355	40.3	1.49
Set_1_contig_1897	apolipoprotein D-like	18.84	4.24	6.18e-07	0.000434	477.61	19.5
Set_1_contig_12147	cytochrome P450	19.28	4.27	5.57e-05	0.01	6.97	0.27
Set_1_contig_5297	Larval serum protein 2-like Protein	19.49	4.28	6.38e-07	0.000442	11.57	0.48
Set_1_contig_22316	---NA---	19.92	4.32	2.1e-05	0.00688	4.66	0.17
Set_1_contig_1447	transferrin	20	4.32	8.68e-06	0.0035	958.1	39.35
Set_1_contig_10469	facilitated trehalose transporter Tret1-like	20.18	4.33	7.85e-06	0.00324	1.73	0.06
Set_1_contig_10723	Inducible metalloproteinase inhibitor protein	20.38	4.35	2.11e-05	0.00688	336.84	11.54
Set_1_contig_19875	---NA---	21.11	4.4	7.52e-08	7.86e-05	18.91	0.63
Set_1_contig_20861	arrestin domain-containing protein 17-like	21.21	4.41	0.00012	0.03	4.19	0.16
Set_1_contig_17148	neural/ectodermal development factor IMP-L2	21.25	4.41	2.87e-07	0.000221	16.83	0.59
Set_1_contig_5626	CD109 antigen-like isoform X3	21.49	4.43	9.39e-10	2.1e-06	119.55	4.54
Set_1_contig_11934	probable chitinase 10 isoform X1	21.5	4.43	4.48e-06	0.00209	17.43	0.63
Set_1_contig_3352	histone-lysine N-methyltransferase SETMAR-like	21.53	4.43	8.09e-08	7.94e-05	39.6	1.5
Set_1_contig_23497	AF4/FMR2 family member 4-like isoform X1	21.71	4.44	0.000193	0.04	6.47	0.21
Set_1_contig_21573	C2H2-type domain-containing protein	21.88	4.45	1.87e-05	0.00635	1.88	0.07
Set_1_contig_2400	transferrin	22.47	4.49	1.33e-06	0.000791	891.01	32.14
Set_1_contig_20372	Heat shock 70 kDa protein cognate 4	22.53	4.49	1.29e-07	0.000115	62.19	2.11
Set_1_contig_22970	hemocyte protein-glutamine gamma-glutamyltransferase	22.66	4.5	1.79e-05	0.00614	3.22	0.11
Set_1_contig_18807	---NA---	23.93	4.58	3.36e-06	0.00166	10.61	0.29
Set_1_contig_2649	carboxylesterase 10	24.01	4.59	2.04e-06	0.00109	124.95	3.79
Set_1_contig_19447	elongation of very long chain fatty acids protein AAEL008004-like	24.84	4.63	3.11e-06	0.00159	8	0.25
Set_1_contig_1514	hexamerin 3 precursor	26.7	4.74	5.6e-06	0.00253	1356.04	38.75
Set_1_contig_14349	titin isoform X3	26.87	4.75	7.78e-08	7.94e-05	3.04	0.09
Set_1_contig_11807	---NA---	27.74	4.79	1.18e-07	0.000106	85.97	2.22
Set_1_contig_60	---NA---	27.8	4.8	9.15e-08	8.62e-05	28.34	0.69
Set_1_contig_5969	Larval serum protein 2-like Protein	28.27	4.82	1.38e-07	0.000121	453.26	12.64
Set_1_contig_3370	Hemocyanin C domain containing protein	28.5	4.83	1.5e-06	0.000871	674.6	18.56
Set_1_contig_31816	rod outer segment membrane protein 1-like	28.69	4.84	0.000226	0.04	1.57	0.04
Set_1_contig_1392	---NA---	28.92	4.85	2.97e-07	0.000226	69.03	1.59
Set_1_contig_18919	proton channel OtopLc-like	29.35	4.88	0.000246	0.05	2.74	0.07
Set_1_contig_17942	retinol dehydrogenase 14	29.83	4.9	1.69e-07	0.000142	16.9	0.43
Set_1_contig_26847	trehalase-like	30.05	4.91	7.59e-05	0.02	1.87	0.05
Set_1_contig_14972	transposable element tc3 transposase	30.3	4.92	3.17e-05	0.00928	3.16	0.07
Set_1_contig_13747	---NA---	32.14	5.01	1.8e-06	0.000997	14.09	0.3
Set_1_contig_6829	hypothetical protein AMK59_1901, partial	32.29	5.01	1.45e-05	0.00517	9.24	0.23
Set_1_contig_8498	ejaculatory bulb-specific protein 3-like	33.37	5.06	9.11e-07	0.000587	301.14	6.28
Set_1_contig_18841	paired box protein and transposase domain containing protein	33.39	5.06	5.53e-05	0.01	7.1	0.15
Set_1_contig_24823	ecdysone-induced protein 74EF isoform X1	33.59	5.07	7.38e-05	0.02	1.53	0.03
Set_1_contig_27710	---NA---	35.31	5.14	7.19e-08	7.69e-05	11.12	0.24
Set_1_contig_12261	4-coumarate--CoA ligase 1-like	35.61	5.15	2.74e-06	0.00141	4.41	0.09
Set_1_contig_24218	galectin-9-like isoform X2	37.11	5.21	1.64e-06	0.000938	207.17	4.13
Set_1_contig_21672	tiggy-winkle hedgehog protein	37.55	5.23	8.54e-08	8.21e-05	6.98	0.13
Set_1_contig_6061	serine protease snake-like	39.06	5.29	5.71e-08	6.83e-05	132.35	2.73
Set_1_contig_21782	hypothetical protein	40.71	5.35	9.23e-07	0.000587	20.61	0.35
Set_1_contig_29323	---NA---	41	5.36	9.29e-06	0.00355	1.73	0.03
Set_1_contig_681	trypsin-1-like isoform X2	41.55	5.38	8.71e-06	0.0035	223.75	4.07
Set_1_contig_25904	hypothetical protein AMK59_8653	41.69	5.38	2.89e-05	0.0088	4.46	0.08
Set_1_contig_530	chondroitin proteoglycan-2-like	41.91	5.39	8.63e-06	0.0035	906.29	17.35
Set_1_contig_22690	small heat shock protein	42.51	5.41	3e-08	4.04e-05	44	0.7
Set_1_contig_30532	---NA---	42.73	5.42	2.36e-05	0.00742	3.92	0.07
Set_1_contig_35657	leucine-rich repeat transmembrane neuronal protein 4	43.24	5.43	2.41e-08	3.55e-05	7.56	0.13
Set_1_contig_453	uncharacterized protein LOC111428332	44.32	5.47	1.03e-08	1.63e-05	82.81	1.28
Set_1_contig_15942	---NA---	46.23	5.53	2.33e-05	0.00735	8.51	0.13
Set_1_contig_19241	hypothetical protein AMK59_2333, partial	47.52	5.57	2.96e-05	0.0088	2.13	0.03
Set_1_contig_46401	---NA---	48.16	5.59	1.09e-05	0.00402	4.78	0.07
Set_1_contig_31708	odorant binding protein 15	50.12	5.65	5.29e-05	0.01	4.31	0.06
Set_1_contig_19925	---NA---	51.11	5.68	2.21e-07	0.000179	10.43	0.15
Set_1_contig_27145	baculoviral IAP repeat-containing protein 3 isoform X2	51.53	5.69	1.28e-05	0.00459	6.65	0.09
Set_1_contig_8548	---NA---	52.14	5.7	5.95e-05	0.02	1.75	0.02
Set_1_contig_36375	leucine-rich repeats and immunoglobulin-like domains protein 3	52.71	5.72	1.98e-10	4.67e-07	11.69	0.17
Set_1_contig_11160	transmembrane protease serine 9-like	52.82	5.72	9.22e-06	0.00355	161.52	2.3
Set_1_contig_4320	esterase FE4-like	55.85	5.8	8.04e-08	7.94e-05	692.36	9.83
Set_1_contig_26023	---NA---	56.4	5.82	2.81e-07	0.00022	16.99	0.21
Set_1_contig_6992	COesterase domain containing protein	56.69	5.82	9.78e-11	2.44e-07	229.21	3.21
Set_1_contig_27574	---NA---	56.79	5.83	0.000162	0.03	5.12	0.05
Set_1_contig_9683	peptidoglycan-recognition protein 2	59.86	5.9	2.33e-13	1.07e-09	39.84	0.52
Set_1_contig_5566	hypothetical protein AMK59_5067, partial	61.78	5.95	2.51e-13	1.07e-09	137.48	1.74
Set_1_contig_16871	attacin 2	61.95	5.95	7e-11	1.96e-07	21.55	0.28
Set_1_contig_23906	hypothetical protein AMK59_2864, partial	63.53	5.99	5.94e-08	6.83e-05	13.31	0.16
Set_1_contig_18669	zinc finger protein	64.43	6.01	9.92e-06	0.00371	10.59	0.1
Set_1_contig_21832	hypothetical protein AMK59_3698, partial	64.52	6.01	6.7e-07	0.000444	17.98	0.21
Set_1_contig_22426	hypothetical protein AMK59_1752	64.81	6.02	3.4e-05	0.00987	2.93	0.03
Set_1_contig_34965	hypothetical protein ILUMI_21373	65.27	6.03	0.00023	0.04	0.51	0.00399
Set_1_contig_638	esterase FE4-like	65.79	6.04	1.09e-09	2.32e-06	534.85	6.5
Set_1_contig_1281	cys-loop ligand-gated ion channel subunit	69.73	6.12	9.42e-09	1.63e-05	9.7	0.1
Set_1_contig_24048	serine/threonine-protein kinase RIO3	72.97	6.19	5.93e-06	0.00266	7.59	0.06
Set_1_contig_34998	---NA---	74.49	6.22	2.94e-05	0.0088	5.14	0.05
Set_1_contig_18956	---NA---	76.92	6.27	9.84e-11	2.44e-07	19.13	0.18
Set_1_contig_16891	---NA---	78.27	6.29	0.000173	0.04	5.38	0.04
Set_1_contig_21162	---NA---	79.06	6.3	0.000117	0.03	2	0.01
Set_1_contig_11509	inducible metalloproteinase inhibitor protein-like	81.83	6.35	1.27e-11	4.26e-08	69.76	0.63
Set_1_contig_24885	purine nucleoside phosphorylase isoform X2	84.09	6.39	6.6e-08	7.39e-05	110.43	0.86
Set_1_contig_11770	uncharacterized protein LOC111426475	88.01	6.46	5.85e-08	6.83e-05	586.42	5.03
Set_1_contig_20948	oocyte zinc finger protein XlCOF28	91.42	6.51	4.22e-07	0.00031	10.9	0.08
Set_1_contig_17683	pyrimidodiazepine synthase-like	118.22	6.89	7.1e-11	1.96e-07	11.19	0.07
Set_1_contig_12483	hypothetical protein AMK59_5066, partial	120.49	6.91	4.47e-14	3.01e-10	48.07	0.31
Set_1_contig_5998	cysteine sulfinic acid decarboxylase	122.45	6.94	9.46e-13	3.71e-09	54.28	0.31
Set_1_contig_3506	glycine N-acyltransferase	129.35	7.02	1.48e-11	4.63e-08	16.74	0.09
Set_1_contig_14007	peritrophin-1-like	146.44	7.19	6.56e-07	0.000444	4.82	0.02
Set_1_contig_5983	serine protease inhibitor 3-like	158.11	7.3	5.68e-12	2.06e-08	56.2	0.23
Set_1_contig_9614	---NA---	158.61	7.31	3.52e-09	6.62e-06	737.65	3.6
Set_1_contig_13166	---NA---	158.93	7.31	4.45e-06	0.00209	10.03	0.03
Set_1_contig_40593	glucose dehydrogenase [FAD, quinone]-like	163.54	7.35	4.84e-07	0.000351	3.39	0.01
Set_1_contig_34940	---NA---	175.11	7.45	9.1e-06	0.00355	5.57	0.02
Set_1_contig_33756	venom protease-like	233.37	7.87	6.63e-07	0.000444	22.35	0.05
Set_1_contig_15302	annulin-like isoform X1	307.44	8.26	8.33e-15	6.53e-11	83.4	0.21
Set_1_contig_20829	tyrosine 3-monooxygenase	474.47	8.89	1.62e-13	9.5e-10	64.49	0.1
Set_1_contig_20667	venom protease-like	1146.99	10.16	9.53e-05	0.02	17.67	0
Set_1_contig_14573	Coleoptericin domain containing protein	1338	10.39	0	0	772.85	0.43
Set_1_contig_14006	antibacterial peptide Cp1	1436.69	10.49	0	0	399.87	0.21
Set_1_contig_35177	ejaculatory bulb-specific protein 3 precursor, putative	1618.72	10.66	4.88e-05	0.01	21.21	0
Set_1_contig_34950	---NA---	13232.4	13.69	1.95e-07	0.000161	285.13	0
