# Supplementary material for: Diverse Host Immune Responses of Different Geographical Populations of the Coconut Rhinoceros Beetle to Oryctes Rhinoceros Nudivirus (OrNV) Infection
Source: Microbiol Spectr. 2021 Sep 15;9(2):e00686-21. doi: 10.1128/Spectrum.00686-21 (PMC8557903; doi:10.1128/Spectrum.00686-21)
Supplement: SUPPLEMENTAL FILE 4 — Supplemental material. Download SPECTRUM00686-21_Supp_4_seq12.xlsx, XLSX file, 0.1 MB [file spectrum00686-21_supp_4_seq12.xlsx]

## Sheet: Table S4
Name	Gene description	Blast Top Hit Taxonomy Name	Fold change	Log fold change	P-value	FDR p-value	Newly Introduced (RPKM)				Long Established or Native (RPKM)
							SI 4	SI 5	SI 3	Mean	FIJ 3	FIJ 4	FIJ 5	PHI 4	PHI 5	PNG 5	Mean
Set_1_contig_43089	serine protease	Culicoides sonorensis	-204897	-17.64	7.58e-10	8.5e-07	0	0	0	0	0.94	286	0.58	11692.9	3.96	0	1997.39
Set_1_contig_42229	serine protease	Orussus abietinus	-74808.1	-16.19	2.71e-08	1.82e-05	0	0	0	0	0.09	79.62	0	5310.98	0.65	0	898.56
Set_1_contig_42808	trypsin 2	Trypoxylus dichotomus	-59102.8	-15.85	5.62e-08	3.35e-05	0	0	0	0	0	72.01	0	2127.72	0.24	0	366.66
Set_1_contig_42435	leukocyte elastase inhibitor isoform X4	Onthophagus taurus	-13603.2	-13.73	6.54e-07	0.000265	0	0	0	0	1.2	670.4	1.24	0	29.12	0	117
Set_1_contig_39729	ejaculate serine protease	Oryctes borbonicus	-10209.4	-13.32	6.55e-11	1.23e-07	0	0	0.04	0.01	0	38.8	0.04	1131.95	0.58	0	195.23
Set_1_contig_37838	uncharacterized protein BDFB_000003, partial	Asbolus verrucosus	-7310.87	-12.84	2.94e-06	0.000865	0	0	0	0	0.17	217.06	0.74	0	8.32	0	37.72
Set_1_contig_40415	carboxypeptidase B	Oryctes borbonicus	-6682.06	-12.71	2.68e-06	0.000815	0	0	0	0	1.24	46.09	0.67	564.86	1.39	0	102.38
Set_1_contig_46473	---NA---	---NA---	-5121.14	-12.32	1.8e-06	0.000591	0	0	0	0	231.43	15.99	243.1	27.9	14.82	0	88.87
Set_1_contig_33089	PREDICTED: uncharacterized protein LOC108568764	Nicrophorus vespilloides	-4653.71	-12.18	6.2e-06	0.00159	0	0	0	0	0.15	58.45	0.11	0	3.26	0.05	10.34
Set_1_contig_37651	---NA---	---NA---	-4202.13	-12.04	1.76e-05	0.00345	0	0	0	0	0	6.77	0	445.45	0.55	0	75.46
Set_1_contig_44518	---NA---	---NA---	-3718.25	-11.86	1.48e-05	0.00304	0	0	0	0	0.71	257.64	0.45	0	3.71	0	43.75
Set_1_contig_3322	---NA---	---NA---	-3074.11	-11.59	6.32e-14	3.72e-10	0	0.17	0	0.06	0	58.15	0	380.62	482.71	543.77	244.21
Set_1_contig_41062	Ankyrin repeat-containing protein	Oryctes borbonicus	-2832.49	-11.47	1.91e-05	0.00366	0	0	0	0	0.88	192.15	0.74	0.2	10.06	0	34
Set_1_contig_29	ATP synthase F0 subunit 6	Staphylinoidea sp.	-2562.45	-11.32	1.3e-13	5.54e-10	0.49	0.18	0.64	0.44	5.62	3.23	8.73	0.37	1.38	7452.27	1245.27
Set_1_contig_2083	serine protease 4	Oryctes borbonicus	-2394.72	-11.23	6.17e-12	1.81e-08	0	0	0.09	0.03	0.63	15.7	0.54	352.73	157.01	41.02	94.6
Set_1_contig_44609	segmentation protein even-skipped-like	Ignelater luminosus	-2268.06	-11.15	3.55e-05	0.00599	0	0	0	0	0.89	141.8	0.83	0	8.94	0	25.41
Set_1_contig_44641	cytochrome P450 6k1-like	Oryctes borbonicus	-2060.54	-11.01	4.73e-05	0.00762	0	0	0	0	0.4	80.17	0.22	0	11.48	0	15.38
Set_1_contig_34821	female sterile nasrat	Nicrophorus vespilloides	-2055.7	-11.01	5.41e-05	0.00837	0	0	0	0	0.1	53.94	0.05	0	0.85	0.02	9.16
Set_1_contig_23253	---NA---	---NA---	-1870.62	-10.87	3.76e-05	0.00623	0	0	0	0	0.6	113.52	0.6	0.51	21.41	0.29	22.82
Set_1_contig_711	---NA---	---NA---	-1842.09	-10.85	1.41e-14	1.59e-10	0	0.09	0.09	0.06	0.1	395.04	0.19	150.43	198.06	238.41	163.7
Set_1_contig_10572	trypsin beta-like	Onthophagus taurus	-1837.29	-10.84	3.65e-05	0.00612	0	0	0	0	0	35.65	0	58.57	20.14	11.93	21.05
Set_1_contig_37505	G2/mitotic-specific cyclin-A	Nicrophorus vespilloides	-1786.12	-10.8	7.1e-05	0.01	0	0	0	0	0	194.94	0.95	0.23	21.05	0	36.19
Set_1_contig_34065	ejaculate serine protease	Trypoxylus dichotomus	-1750.92	-10.77	1.48e-12	5.34e-09	0.34	0.08	0.4	0.27	0.5	100.38	0.33	3057.39	3.42	0.08	527.02
Set_1_contig_16596	hypothetical protein AMK59_2427, partial	Oryctes borbonicus	-1734.7	-10.76	1.09e-10	1.77e-07	0	0.13	0	0.04	0	42.74	0	658.15	1.15	2.55	117.43
Set_1_contig_22690	small heat shock protein	Onthophagus taurus	-1702.45	-10.73	1.11e-16	5.22e-12	0.35	1.52	0.22	0.7	4219.69	1397.57	3707.49	1.78	11.9	0.77	1556.53
Set_1_contig_8648	galectin-9-like isoform X2	Oryctes borbonicus	-1688.33	-10.72	4.4e-05	0.00713	0	0	0	0	0	18.13	0	53.59	46.77	33.2	25.28
Set_1_contig_44464	---NA---	---NA---	-1626.44	-10.67	7.12e-05	0.01	0	0	0	0	1.25	158.36	0.62	0.1	14.36	0	29.12
Set_1_contig_25721	putative serine protease K12H4.7	Onthophagus taurus	-1581.97	-10.63	1.48e-11	3.48e-08	0	0.06	0.3	0.12	0.07	50.74	0.1	1245.28	1.27	0.03	216.25
Set_1_contig_44615	female sterile nasrat	Photinus pyralis	-1550.03	-10.6	9.46e-05	0.01	0	0	0	0	0.36	94.92	0.36	0	4.15	0	16.63
Set_1_contig_28291	female sterile nasrat	Nicrophorus vespilloides	-1497.79	-10.55	7.89e-05	0.01	0	0	0	0	0.18	71.22	0.18	0.06	14.77	0.23	14.44
Set_1_contig_44945	---NA---	---NA---	-1415.03	-10.47	0.000116	0.01	0	0	0	0	0.5	47.74	0	78.98	0.1	0	21.22
Set_1_contig_32433	hypothetical protein PPYR_11438	Photinus pyralis	-1354.59	-10.4	0.000121	0.02	0	0	0	0	0.2	69.33	0.33	0	16.62	0	14.41
Set_1_contig_2091	serine protease 4	Oryctes borbonicus	-1315.04	-10.36	0.000146	0.02	0	0	0	0	0	3.72	0	1.24	67.57	0.35	12.15
Set_1_contig_26853	---NA---	---NA---	-1302.09	-10.35	1.82e-11	3.9e-08	0	0.19	0	0.06	351.13	117.76	290.19	0.1	0.61	0	126.63
Set_1_contig_44549	---NA---	---NA---	-1289.87	-10.33	0.000175	0.02	0	0	0	0	0.56	99.07	0.07	0	0.29	0	16.66
Set_1_contig_45361	---NA---	---NA---	-1272.21	-10.31	0.000202	0.02	0	0	0	0	0	5.89	0	124.48	0.13	0	21.75
Set_1_contig_44513	---NA---	---NA---	-1029.02	-10.01	0.000208	0.02	0	0	0	0	0.25	51.3	0.25	0	10.72	0	10.42
Set_1_contig_28374	protein insensitive-like	Asbolus verrucosus	-917.46	-9.84	1.2e-11	3.02e-08	0.97	0	0.23	0.4	8.02	2082.05	11.28	0.12	588.89	0	448.39
Set_1_contig_13373	---NA---	---NA---	-812.24	-9.67	0.000319	0.03	0	0	0	0	44.19	46.23	15.3	0	0	0	17.62
Set_1_contig_35253	protein lethal(2)essential for life-like	Oryctes borbonicus	-800.73	-9.65	1.69e-14	1.59e-10	2.84	5.48	3.99	4.1	10926.4	4303.24	8778.82	5.51	10.46	2.44	4004.47
Set_1_contig_44591	E3 ubiquitin-protein ligase SIAH1-like	Sitophilus oryzae	-756.11	-9.56	0.000466	0.04	0	0	0	0	0.22	52.34	0	0	5.57	0	9.69
Set_1_contig_16043	elongation of very long chain fatty acids protein AAEL008004-like isoform X1	Oryctes borbonicus	-754.16	-9.56	0.000232	0.02	0	0	0	0	0	12.17	6.92	9.43	45.36	4.94	13.14
Set_1_contig_2378	hypothetical protein AMK59_3570	Oryctes borbonicus	-737.8	-9.53	2.34e-09	2.35e-06	0	0.06	0	0.02	0	75.74	0.06	22.05	22.66	42.76	27.21
Set_1_contig_42060	protocadherin Fat 4	Oryctes borbonicus	-708.61	-9.47	0.000358	0.03	0	0	0	0	0.74	23.22	0.35	0.03	1.56	0	4.32
Set_1_contig_23174	MFS-type transporter SLC18B1-like	Oryctes borbonicus	-674.1	-9.4	0.000485	0.04	0	0	0	0	0.07	51.29	0.43	0.07	0.66	0.07	8.77
Set_1_contig_12797	---NA---	---NA---	-656.61	-9.36	0.000504	0.04	0	0	0	0	16.51	55.74	11.53	0	0	0	13.96
Set_1_contig_39937	short-chain dehydrogenase/reductase family 16C member 6	Oryctes borbonicus	-651.67	-9.35	0.00048	0.04	0	0	0	0	0.21	40.36	0.28	0.14	5.42	0	7.74
Set_1_contig_40599	aromatic-L-amino-acid decarboxylase-like	Oryctes borbonicus	-648.41	-9.34	0.000548	0.05	0	0	0	0	0.06	36.89	0.06	0.17	2.26	0	6.57
Set_1_contig_29136	nuclear receptor subfamily 2 group E member 1-like	Agrilus planipennis	-647.38	-9.34	0.000579	0.05	0	0	0	0	0.04	24.9	0.16	0	2.13	0	4.54
Set_1_contig_44494	---NA---	---NA---	-631.73	-9.3	0.000588	0.05	0	0	0	0	0.23	33.56	0.11	0	3.1	0	6.17
Set_1_contig_11730	nicotinamide riboside kinase 1	Ignelater luminosus	-608.81	-9.25	0.000313	0.03	0	0	0	0	10.72	44.94	9.26	7.67	6.93	0	13.25
Set_1_contig_36072	protein bicaudal C	Ignelater luminosus	-587.37	-9.2	3.09e-10	4.41e-07	0.07	0.04	0.08	0.06	0.57	333.26	1.19	0	6.54	0	56.93
Set_1_contig_9690	---NA---	---NA---	-585.57	-9.19	0.00062	0.05	0	0	0	0	8.26	19.3	16.95	0	0	0	7.42
Set_1_contig_14098	cytoplasmic polyadenylation element-binding protein 1	Nicrophorus vespilloides	-563.76	-9.14	4.48e-13	1.76e-09	0.1	0.09	0.04	0.08	1.66	390.85	1.62	0.48	17.49	0.17	68.71
Set_1_contig_43990	carboxypeptidase B	Oryctes borbonicus	-486.13	-8.93	2.21e-08	1.53e-05	0.11	0.1	0	0.07	0.85	9.66	0.32	266.64	0.55	0	46.34
Set_1_contig_9326	---NA---	---NA---	-473.16	-8.89	0.000406	0.04	0	0	0	0	4.29	1.72	4.77	7.27	2.18	2.99	3.87
Set_1_contig_17683	pyrimidodiazepine synthase-like	Oryctes borbonicus	-396.74	-8.63	9.89e-11	1.76e-07	0.08	0.07	0.07	0.07	9.58	13.37	0.3	1.16	143.77	2.22	28.4
Set_1_contig_644	cystathionine beta-synthase isoform X3	Ignelater luminosus	-382.46	-8.58	2.3e-10	3.38e-07	0	0.67	0.27	0.31	0.05	92.27	0.05	1.83	101.06	713.18	151.4
Set_1_contig_29952	---NA---	---NA---	-364.02	-8.51	1.23e-10	1.94e-07	0.05	0.03	0.03	0.04	0.46	119.56	0.3	0.04	1.62	0.1	20.35
Set_1_contig_21581	probable cytochrome P450 6a13	Oryctes borbonicus	-349.51	-8.45	1.77e-12	5.91e-09	0	0.08	0.04	0.04	38.4	2.52	48.76	0.6	13.61	1.14	17.5
Set_1_contig_29329	cytochrome P450 monooxygenase CYP4BN28	Ignelater luminosus	-334.17	-8.38	5.25e-08	3.21e-05	0.09	0	0	0.03	0.55	86.34	0.18	0.04	10.21	0.13	16.24
Set_1_contig_13499	cytochrome P450 4g15-like	Oryctes borbonicus	-267.6	-8.06	3.31e-14	2.59e-10	0.14	0.06	0	0.07	0	50.48	17.57	24.35	31.13	7.02	21.76
Set_1_contig_1637	---NA---	---NA---	-247.43	-7.95	3.75e-10	5.04e-07	0.26	0	0.16	0.14	0	18.68	0.17	14.75	47.95	138.58	36.69
Set_1_contig_33527	uncharacterized protein LOC113494593	Trichoplusia ni	-230.46	-7.85	7.99e-07	0.000301	0	0	0.18	0.06	0.25	2.46	0	98.16	0.13	0.12	16.85
Set_1_contig_27847	EcKinase, DUF1679, and/or APH domain containing protein	Oryctes borbonicus	-229.92	-7.84	5.07e-06	0.00134	0.13	0	0	0.04	2.18	108.9	0.77	0.13	3.32	0.12	19.24
Set_1_contig_10072	fatty acid synthase-like	Onthophagus taurus	-218.19	-7.77	5.86e-09	4.78e-06	0.1	0.1	0	0.07	0	14.09	5.86	24.12	46.75	13.85	17.44
Set_1_contig_13166	---NA---	---NA---	-217.97	-7.77	2.67e-06	0.000815	0	0.1	0	0.03	0	8.16	0	13.17	23.21	20.57	10.85
Set_1_contig_40374	E3 ubiquitin-protein ligase sina	Ignelater luminosus	-215.51	-7.75	1.4e-05	0.00291	0	0.07	0	0.02	0	51.11	0.52	0	10.61	0	10.37
Set_1_contig_7686	cytochrome P450 4g15-like	Oryctes borbonicus	-212.1	-7.73	8.88e-16	2.09e-11	0.05	0.5	0	0.19	0.11	140.11	56.84	52.92	52.02	29.45	55.24
Set_1_contig_60	---NA---	---NA---	-208.69	-7.71	3.19e-09	2.94e-06	0	1.61	0.47	0.69	0.36	50.03	1.21	0.12	572.18	307.27	155.2
Set_1_contig_9467	fatty acid synthase-like	Onthophagus taurus	-204.37	-7.68	1.05e-11	2.9e-08	0.01	0	0.03	0.01	0.12	7.4	3.86	5.35	1.71	2.67	3.52
Set_1_contig_32896	protein artichoke	Ignelater luminosus	-202.17	-7.66	2.19e-05	0.00409	0	0.02	0	0.00503	0.06	14.09	0.06	0	0	0.03	2.38
Set_1_contig_4780	---NA---	---NA---	-200.04	-7.64	4.93e-14	3.31e-10	0.06	0.54	0	0.2	3.55	22.9	1.25	28.34	136.85	84.21	46.18
Set_1_contig_35273	uncharacterized protein LOC108737995	Agrilus planipennis	-191.02	-7.58	7.84e-07	0.0003	0.06	0.06	0	0.04	0.12	62.86	0.23	0.34	9.78	0	12.22
Set_1_contig_29435	ovalbumin-related protein X-like	Drosophila rhopaloa	-188.29	-7.56	1.84e-09	1.93e-06	0.24	0.13	0.41	0.26	0.76	381.81	0.66	0.23	36.78	0.18	70.07
Set_1_contig_30644	C-type lectin	Onthophagus taurus	-188.25	-7.56	5.8e-05	0.00888	0.12	0	0	0.04	0	86.14	0	0.23	0.84	0	14.53
Set_1_contig_22915	---NA---	---NA---	-187.61	-7.55	1.64e-05	0.00326	0	0.11	0	0.04	0.12	73.74	0.24	0	13.12	0.11	14.55
Set_1_contig_14006	antibacterial peptide Cp1	Oryctes rhinoceros	-184.46	-7.53	1.15e-08	8.56e-06	0.36	0.13	0.13	0.21	0.21	0.39	0.91	254.15	1.08	3.23	43.33
Set_1_contig_37504	G2/mitotic-specific cyclin-A	Nicrophorus vespilloides	-181.63	-7.5	9.86e-07	0.000351	0.13	0.12	0.12	0.12	1.84	222.91	1.1	0	0.63	0	37.75
Set_1_contig_30673	prion-like-(Q/N-rich) domain-bearing protein 25 isoform X1	Nicrophorus vespilloides	-172.65	-7.43	5.01e-06	0.00133	0	0	0.11	0.04	0.12	15.41	0.06	0	28.81	0.11	7.42
Set_1_contig_4290	ammonium transporter Rh type A	Onthophagus taurus	-169.4	-7.4	2.77e-08	1.84e-05	0.04	0	0.04	0.03	0	20.5	1.89	6.23	2.05	11.05	6.95
Set_1_contig_800	venom acid phosphatase Acph-1-like	Oryctes borbonicus	-166.96	-7.38	2.44e-15	3.83e-11	0.64	0	0.13	0.26	3.58	45.74	4.73	21.54	80.63	101.21	42.9
Set_1_contig_17728	voltage-dependent calcium channel subunit alpha-2/delta-3 isoform X2	Onthophagus taurus	-166.56	-7.38	3.64e-07	0.000163	0.07	0	0.03	0.03	0.53	52.44	0.33	0.1	0.17	0.13	8.95
Set_1_contig_40032	cholecystokinin receptor-like isoform X5	Onthophagus taurus	-164.89	-7.37	5.56e-08	3.35e-05	0	0.02	0.1	0.04	0.33	52.84	0.47	0.04	4.98	0	9.78
Set_1_contig_22747	protein takeout-like	Oryctes borbonicus	-160.77	-7.33	1.99e-05	0.00377	0	0	0.11	0.04	0.22	12.68	0.22	40.12	0.23	0.85	9.05
Set_1_contig_35407	Zona pellucida domain containing protein	Asbolus verrucosus	-153.9	-7.27	4.43e-06	0.00121	0	0.05	0	0.02	0	30.94	0.34	0.05	1.51	0	5.47
Set_1_contig_39539	limulus clotting factor C-like	Oryctes borbonicus	-151.94	-7.25	5.1e-05	0.00798	0	0.07	0	0.02	0.15	46.78	0.15	0	1.13	0	8.03
Set_1_contig_523	esterase FE4-like	Oryctes borbonicus	-151.68	-7.24	7.54e-14	3.94e-10	0.87	0.37	0.26	0.5	0.31	85.75	0.88	123.62	105.39	170.94	81.15
Set_1_contig_44674	synaptotagmin-16 isoform X1	Onthophagus taurus	-151.41	-7.24	0.00012	0.02	0	0	0.03	0.01	0.06	18.83	0	0	0.27	0	3.19
Set_1_contig_21112	keratin, type I cytoskeletal 9	Oryctes borbonicus	-148.71	-7.22	1.81e-06	0.000591	0	0.05	0	0.02	0.34	12.38	1.61	2.77	5.26	1.56	3.98
Set_1_contig_12716	transferrin isoform X1	Oryctes borbonicus	-140.85	-7.14	1.66e-11	3.73e-08	0.13	0.06	0.15	0.11	1.07	126.86	0.63	2.18	7.48	2.03	23.38
Set_1_contig_23089	---NA---	---NA---	-131.86	-7.04	7.98e-07	0.000301	0	0.22	0.11	0.11	0	29.86	0	28.55	48.65	0.44	17.92
Set_1_contig_24986	adhesion G protein-coupled receptor B1-like isoform X2	Onthophagus taurus	-131.15	-7.04	5.57e-06	0.00146	0.04	0	0	0.01	0.19	18.32	0.19	0.04	0.11	0.02	3.15
Set_1_contig_40231	---NA---	---NA---	-129.65	-7.02	7.51e-05	0.01	0.15	0	0	0.05	0.29	58.16	0.29	0.14	9.18	0	11.34
Set_1_contig_30833	peroxiredoxin 6	Oryctes borbonicus	-129.22	-7.01	8.59e-08	4.99e-05	0	0.16	0.41	0.19	3.65	23.67	0.17	0.91	112.4	0.25	23.51
Set_1_contig_26841	calbindin-32 isoform X1	Onthophagus taurus	-129.14	-7.01	7.38e-06	0.00181	0	0.05	0	0.02	1.42	19.07	0.94	0.41	3.09	0.3	4.21
Set_1_contig_35964	hypothetical protein ILUMI_04402	Ignelater luminosus	-125.08	-6.97	2.73e-05	0.00481	0.17	0	0	0.06	0	56.99	0.25	0	7.39	0	10.77
Set_1_contig_13360	dual oxidase	Oryctes borbonicus	-120.21	-6.91	2.37e-06	0.000749	0.07	0	0.07	0.05	0.63	40.7	0.35	0	7.16	1.89	8.45
Set_1_contig_43917	allatotropin I preprohormone isoform X1	Onthophagus taurus	-119.4	-6.9	0.000141	0.02	0	0.11	0	0.04	0	49.4	0.11	0	6.3	0	9.3
Set_1_contig_31155	protein bride of sevenless	Nicrophorus vespilloides	-116.55	-6.86	3.84e-05	0.00634	0.03	0	0	0.00952	0.08	10.22	0.14	0.57	0.95	0.03	2
Set_1_contig_11123	fatty acid synthase-like	Onthophagus taurus	-114.5	-6.84	2.42e-08	1.65e-05	0	0.08	0	0.03	0	3.36	2.38	5.2	8.25	3.06	3.71
Set_1_contig_24231	dual oxidase	Onthophagus taurus	-113.87	-6.83	6.83e-07	0.000268	0	0.05	0.02	0.02	0.15	29.6	0.21	0.06	0.12	0.2	5.06
Set_1_contig_28118	uncharacterized protein LOC111425504	Onthophagus taurus	-113.1	-6.82	3.92e-08	2.46e-05	0.12	0.17	0.12	0.14	0.66	119.15	0.89	0.23	17.25	0.11	23.05
Set_1_contig_18101	elongation of very long chain fatty acids protein 7-like	Oryctes borbonicus	-105.46	-6.72	2.04e-05	0.00385	0.16	0	0	0.05	0	9.26	6.76	8.88	14.17	6.53	7.6
Set_1_contig_805	CRAL-TRIO domain containing protein	Oryctes borbonicus	-104.37	-6.71	5.46e-06	0.00144	0.07	0.06	0	0.04	0	6.69	0	4.72	1.84	23.6	6.14
Set_1_contig_13645	heat shock protein 68-like	Aethina tumida	-101.39	-6.66	4.19e-10	5.4e-07	2.69	2.13	2.02	2.28	841.17	302.24	471.34	2.89	3.45	3.02	270.69
Set_1_contig_37949	paired box protein Pax-6-like isoform X2	Onthophagus taurus	-100.66	-6.65	1.57e-05	0.00316	0	0.04	0.04	0.03	0.13	26.25	0.13	0.09	3.11	0	4.95
Set_1_contig_36177	tigger transposable element-derived protein 4-like	Erpetoichthys calabaricus	-99.72	-6.64	0.000152	0.02	0	0.02	0	0.00514	2.82	3.1	0	0	0.03	0.02	0.99
Set_1_contig_25333	scavenger receptor class B member 1-like isoform X1	Onthophagus taurus	-97.78	-6.61	0.000192	0.02	0.05	0	0	0.02	0.16	20.4	0.11	0.1	0.06	0.05	3.48
Set_1_contig_27112	phenoloxidase-activating factor 2-like	Oryctes borbonicus	-96.99	-6.6	9.97e-06	0.00219	0.11	0	0	0.04	0.31	24.84	0.26	0.05	4.71	0.3	5.08
Set_1_contig_1392	---NA---	---NA---	-96.53	-6.59	2.07e-07	0.000104	0.62	3.8	0.35	1.59	0	41.99	0	121.33	699.29	79.5	157.02
Set_1_contig_11580	lisH domain-containing protein FOPNL-like	Oryctes borbonicus	-94.82	-6.57	6.75e-07	0.000267	0.07	0	0.07	0.05	1.17	15.16	1.38	1.92	13.1	1.76	5.75
Set_1_contig_12986	transcription factor Sox-2	Onthophagus taurus	-89.85	-6.49	6.87e-06	0.00174	0.03	0	0.03	0.02	0.06	11.44	0.09	0.12	0.77	3.85	2.72
Set_1_contig_26891	RNA-directed DNA polymerase from mobile element jockey-like	Onthophagus taurus	-88.7	-6.47	2.83e-06	0.000848	0.04	0.04	0	0.03	0.1	21.61	0.18	0.02	1.24	0.02	3.86
Set_1_contig_19810	protein ovarian tumor locus-like	Nicrophorus vespilloides	-86.5	-6.43	2.59e-07	0.000123	0.04	0.04	0.14	0.07	0.26	56.06	0.48	0.43	0.57	0.78	9.77
Set_1_contig_13864	hypothetical protein ILUMI_20454	Ignelater luminosus	-82.8	-6.37	8.2e-07	0.000304	0.11	0.1	0.1	0.1	0	5.75	0.95	21.71	21.01	9.24	9.77
Set_1_contig_18127	P protein isoform X1	Oryctes borbonicus	-82.68	-6.37	1.38e-07	7.71e-05	0.38	0.03	0	0.13	0.54	85.68	1.66	0.11	4.78	0.22	15.5
Set_1_contig_27089	ankyrin repeat and SAM domain-containing protein 6	Onthophagus taurus	-81.71	-6.35	2.07e-08	1.45e-05	0.47	0.58	0.39	0.48	1.37	315.87	2.33	0.4	29.86	0.44	58.38
Set_1_contig_453	uncharacterized protein LOC111428332	Onthophagus taurus	-76.26	-6.25	9.98e-10	1.09e-06	1.13	2.72	0	1.28	2.13	131.04	0.58	92.83	188.38	287.74	117.12
Set_1_contig_10019	chorion peroxidase	Onthophagus taurus	-72.9	-6.19	3.95e-07	0.000174	0.12	0.15	0.3	0.19	0.71	126.09	0.59	0.04	2.12	0.46	21.67
Set_1_contig_7303	transforming growth factor-beta-induced protein ig-h3	Oryctes borbonicus	-70.48	-6.14	2.85e-07	0.000134	0.21	0.08	0.12	0.13	0.61	82.43	0.61	0.08	1.81	0.63	14.36
Set_1_contig_34287	adenylate cyclase type 9	Oryctes borbonicus	-70.39	-6.14	0.000139	0.02	0	0	0.02	0.00828	1.93	2	1.54	0.1	0.13	0.05	0.96
Set_1_contig_14396	---NA---	---NA---	-68.22	-6.09	3.53e-05	0.00597	0.22	0	0	0.07	0	21.33	0	6.98	8.26	2.98	6.59
Set_1_contig_42653	homeobox protein aristaless-like isoform X1	Onthophagus taurus	-68.2	-6.09	0.000336	0.03	0.06	0	0	0.02	0.95	11.52	1.56	0.11	0.12	0	2.37
Set_1_contig_12038	elongation of very long chain fatty acids protein AAEL008004-like	Oryctes borbonicus	-67.55	-6.08	1.11e-05	0.00238	0	0.14	0	0.05	0	2.59	1.74	4.69	11.88	3.01	3.99
Set_1_contig_6611	transcriptional activator/repressor GIS1	Photinus pyralis	-67.22	-6.07	9.47e-06	0.00214	0.03	0.01	0.02	0.02	0.06	12.78	0.04	0	0.33	0.05	2.21
Set_1_contig_18919	proton channel OtopLc-like	Onthophagus taurus	-66.66	-6.06	1.56e-07	8.23e-05	0.22	0	0	0.07	0.25	5.49	0.07	9.06	8.7	6.51	5.01
Set_1_contig_1281	cys-loop ligand-gated ion channel subunit	Onthophagus taurus	-65.99	-6.04	2.14e-07	0.000106	0.21	0.1	0	0.1	0.45	10.37	0.3	0.34	6.44	29.83	7.96
Set_1_contig_24048	serine/threonine-protein kinase RIO3	Oryctes borbonicus	-63.76	-5.99	1.89e-05	0.00364	0	0.1	0.1	0.06	0.81	1.68	0.5	10.55	14.81	0.68	4.84
Set_1_contig_25587	PC-esterase domain-containing protein 1A-like	Photinus pyralis	-63.47	-5.99	1.34e-05	0.00282	0	0.09	0	0.03	0.67	16.79	0.81	0.23	1.96	0.23	3.45
Set_1_contig_14573	Coleoptericin domain containing protein	Oryctes rhinoceros	-60.62	-5.92	1.98e-07	0.000101	0.7	0.45	0.13	0.43	0.88	0.32	1.02	156.65	9.2	6.22	29.05
Set_1_contig_33088	hypothetical protein AMK59_6381, partial	Oryctes borbonicus	-58.85	-5.88	5.4e-05	0.00837	0	0.15	0	0.05	14.78	0.92	9.78	0	0	0.08	4.26
Set_1_contig_35036	inducible metalloproteinase inhibitor protein-like	Anoplophora glabripennis	-58.74	-5.88	8.31e-05	0.01	0.27	0	0.13	0.13	0.13	47.91	0.13	0.38	13.93	0	10.41
Set_1_contig_2336	DNA-directed RNA polymerases I, II, and III subunit RPABC1	Oryctes borbonicus	-56.01	-5.81	9.42e-05	0.01	0.13	0	0.25	0.13	0	0.3	0.26	19.9	21.71	0.37	7.09
Set_1_contig_7344	cytochrome P450	Oryctes borbonicus	-54.92	-5.78	0.000265	0.03	0.04	0	0	0.01	0.2	0.61	0.36	0.32	2.94	1.33	0.96
Set_1_contig_12367	homeobox protein Hox-D9 isoform X1	Photinus pyralis	-53.36	-5.74	1.57e-05	0.00316	0.07	0	0	0.02	0.17	6.29	0.4	0.9	0.96	1.62	1.72
Set_1_contig_36386	zinc finger protein rotund-like isoform X3	Tribolium castaneum	-52.95	-5.73	0.000226	0.02	0	0.02	0.04	0.02	0.07	12.02	0.09	0.04	0	0	2.04
Set_1_contig_20805	cationic trypsin-like	Onthophagus taurus	-52.92	-5.73	2.38e-05	0.00433	0.12	0.29	0.23	0.21	0.12	4.47	0	77.21	0.25	0.12	13.69
Set_1_contig_36784	uncharacterized protein LOC111413358 isoform X2	Onthophagus taurus	-50.93	-5.67	0.000237	0.02	0.12	0	0.11	0.08	0.35	20.06	0.12	0.34	10.46	0	5.22
Set_1_contig_23207	voltage-dependent calcium channel type A subunit alpha-1 isoform X8	Nicrophorus vespilloides	-50.3	-5.65	7.54e-06	0.00181	0.06	0	0.04	0.03	0.28	13.02	0.31	0.07	0.12	0.2	2.33
Set_1_contig_17232	cytochrome b561 domain-containing protein 2-like	Onthophagus taurus	-49.95	-5.64	0.000353	0.03	0.05	0	0	0.02	0.26	0.92	0.11	3.44	1.41	1.37	1.25
Set_1_contig_19899	apolipophorins isoform X1	Oryctes borbonicus	-47.92	-5.58	1.48e-07	8.08e-05	4.04	0.12	2.04	2.07	302.55	91.38	226.77	9.93	0.38	0.87	105.31
Set_1_contig_16600	chorion peroxidase	Ignelater luminosus	-47.08	-5.56	2.62e-06	0.000805	0.69	0.19	0.65	0.51	1.14	156.11	0.67	0	29.57	1.17	31.44
Set_1_contig_15439	uncharacterized protein LOC111417373	Onthophagus taurus	-46.27	-5.53	1.43e-06	0.000488	11.73	0.06	0.06	3.95	546.06	44.81	481.79	3	24.89	6.05	184.43
Set_1_contig_11783	apolipophorins isoform X2	Oryctes borbonicus	-45.87	-5.52	1.16e-08	8.56e-06	5.54	0.54	2.6	2.89	408.73	116.39	308.02	17.79	1.27	3.38	142.6
Set_1_contig_8	trypsin-7-like	Onthophagus taurus	-45.37	-5.5	1.12e-09	1.2e-06	15.71	25.76	5.21	15.56	401.24	34.34	509.81	124.51	484.43	3364.62	819.82
Set_1_contig_20626	trypsin alpha-3-like	Oryctes borbonicus	-45.08	-5.49	3.1e-07	0.000144	0.13	0.12	0.06	0.1	5.3	11.52	11.56	1.52	4.63	0.3	5.81
Set_1_contig_3246	alpha-crystallin B chain-like	Onthophagus taurus	-44.73	-5.48	4.24e-10	5.4e-07	4.14	3.43	2.38	3.32	420	263.93	343.61	4.72	16.77	18.28	177.88
Set_1_contig_34756	---NA---	---NA---	-44.29	-5.47	0.000608	0.05	0.06	0	0	0.02	0.06	7.71	0.03	0	0.34	0.03	1.36
Set_1_contig_22314	MFS-type transporter SLC18B1-like	Oryctes borbonicus	-44.26	-5.47	0.000156	0.02	0	0.46	0	0.15	0	67.7	0.36	0.23	5.47	0.23	12.33
Set_1_contig_6742	venom carboxylesterase-6-like	Oryctes borbonicus	-44.14	-5.46	2.45e-09	2.4e-06	1.26	1.17	0.44	0.96	47.85	11.14	83.44	3.59	103.82	10.33	43.36
Set_1_contig_10312	uncharacterized protein LOC111413358 isoform X3	Onthophagus taurus	-44	-5.46	9.43e-05	0.01	0.1	0.03	0.03	0.05	0	20.92	0.03	0.06	1.09	0.1	3.7
Set_1_contig_18735	probable cytochrome P450 6a14	Oryctes borbonicus	-43.88	-5.46	0.000169	0.02	0.05	0.04	0	0.03	3.74	7.79	0	0.04	0.48	0.58	2.1
Set_1_contig_18483	sodium-independent sulfate anion transporter-like	Agrilus planipennis	-43.34	-5.44	0.000303	0.03	0.07	0	0	0.02	2.77	2.01	1.6	0.85	0.45	1.96	1.61
Set_1_contig_8309	protein phosphatase 1 regulatory subunit 3B isoform X2	Onthophagus taurus	-42.71	-5.42	3.51e-08	2.26e-05	1.36	0.81	0.59	0.92	3.3	314.62	5.7	1.89	17.12	2.03	57.45
Set_1_contig_17028	acyl-CoA Delta(11) desaturase-like	Oryctes borbonicus	-42.56	-5.41	2.89e-05	0.00502	0.26	0.12	0	0.13	0	14.74	1.87	4.89	14.87	2.05	6.4
Set_1_contig_23740	lipoma HMGIC fusion partner-like 2 protein	Oryctes borbonicus	-42.48	-5.41	4.72e-06	0.00128	0.11	0.03	0.03	0.05	3.89	12.52	2.16	0.43	0.23	0	3.2
Set_1_contig_34931	E3 ubiquitin-protein ligase UBR4	Onthophagus taurus	-41.23	-5.37	0.000158	0.02	0.07	0	0.13	0.07	9.74	5.87	5.3	0.2	0	0	3.52
Set_1_contig_6743	carboxylesterase 10	Holotrichia parallela	-40.5	-5.34	2.22e-11	4.54e-08	1.91	0.55	0.43	0.96	70.82	14.35	106.13	3.63	38.29	10.69	40.65
Set_1_contig_21059	dentin sialophosphoprotein-like	Oryctes borbonicus	-40.03	-5.32	2.19e-06	0.0007	0.31	0.39	0.43	0.38	1.2	134.35	1.08	0.15	3.02	0.47	23.38
Set_1_contig_2649	carboxylesterase 10	Holotrichia parallela	-39.59	-5.31	1.78e-10	2.71e-07	4.34	5.12	1.93	3.79	392.05	38.43	262.56	11.48	221.2	46.4	162.02
Set_1_contig_23384	---NA---	---NA---	-39.36	-5.3	9.1e-05	0.01	0.22	0	0.2	0.14	0.96	0.42	0.42	2.39	24.69	0.61	4.91
Set_1_contig_3570	protein lethal(2)essential for life-like	Oryctes borbonicus	-39.12	-5.29	5.82e-09	4.78e-06	28.37	12.5	11.81	17.56	1197.95	2229.21	1250.61	19.5	289.38	16.98	833.94
Set_1_contig_28497	TGFb propeptide domain containing protein	Oryctes borbonicus	-37.42	-5.23	0.000346	0.03	0.06	0	0.05	0.04	0.08	12.13	0	0.03	0.34	0.03	2.1
Set_1_contig_18702	acyl-CoA Delta(11) desaturase-like isoform X2	Aethina tumida	-36.79	-5.2	9.5e-06	0.00214	0	0.45	0	0.15	0.07	8.76	1.49	8.69	19.58	2.29	6.81
Set_1_contig_8548	---NA---	---NA---	-36.58	-5.19	0.000123	0.02	0	0.03	0.03	0.02	0.32	0.56	0.61	1.46	0.07	3.31	1.06
Set_1_contig_10216	---NA---	---NA---	-36.38	-5.19	8.97e-05	0.01	0	0	0.24	0.08	0	1.85	0	5.97	7.22	2.66	2.95
Set_1_contig_5972	EcKinase, APH, and/or DUF1679 domain containing protein	Oryctes borbonicus	-36.28	-5.18	1.13e-08	8.56e-06	0.44	0.24	0.74	0.47	4.24	16.81	1.86	4.63	28.62	52.56	18.12
Set_1_contig_699	---NA---	---NA---	-35.68	-5.16	3.75e-05	0.00623	0	1.54	0.09	0.54	20.04	8.63	69.46	0	0	59.87	26.33
Set_1_contig_9308	---NA---	---NA---	-35.45	-5.15	0.000325	0.03	0.22	0	0.1	0.11	0.11	28.29	0.32	0.11	4.23	0.21	5.54
Set_1_contig_17916	suppressor APC domain-containing protein 2	Oryctes borbonicus	-35.24	-5.14	0.00034	0.03	0	0	0.03	0.01	0.05	3.33	0.04	0.01	0.07	0.03	0.59
Set_1_contig_19432	nucleolar protein 10-like	Oryctes borbonicus	-35.23	-5.14	1.78e-05	0.00348	0.68	0	0.26	0.31	0.93	78.1	2.25	1.16	7.52	0.51	15.08
Set_1_contig_8880	bumetanide-sensitive sodium-(potassium)-chloride cotransporter	Onthophagus taurus	-34.59	-5.11	0.000142	0.02	0.25	0	0.08	0.11	0	20.49	0	5.15	0.5	4.62	5.13
Set_1_contig_12550	BrkDBD domain containing protein	Ignelater luminosus	-34.39	-5.1	4.33e-08	2.68e-05	0.29	0.13	0.46	0.29	4.09	71.98	1.22	0.68	3.88	2.12	13.99
Set_1_contig_17031	---NA---	---NA---	-34.33	-5.1	0.000323	0.03	0.06	0	0	0.02	1.52	1.5	2.11	0	0	0.13	0.88
Set_1_contig_17826	nucleolar protein 10-like	Oryctes borbonicus	-34.19	-5.1	9.84e-05	0.01	0.4	0	0.09	0.17	0.69	46.76	0.49	0.67	1.32	0.19	8.35
Set_1_contig_8131	EcKinase and/or DUF1679 domain containing protein	Onthophagus taurus	-33.81	-5.08	1.99e-07	0.000101	0.21	0.2	0.4	0.27	5.04	13.23	3.17	3.91	4.88	34.82	10.84
Set_1_contig_16139	scavenger receptor class B member 1-like isoform X2	Oryctes borbonicus	-33.79	-5.08	3.1e-05	0.00533	0.18	0.11	0	0.09	0.97	26.19	1.65	0.44	0.59	0.22	5.01
Set_1_contig_12649	---NA---	---NA---	-33.55	-5.07	0.000175	0.02	0	0.1	0.21	0.1	7.41	0.08	2.67	8.79	0	7.33	4.38
Set_1_contig_20059	myrosinase 1-like	Onthophagus taurus	-32.16	-5.01	0.000323	0.03	0.06	0	0.11	0.06	11.49	0.23	0.12	0.11	0	0.11	2.01
Set_1_contig_12441	cytochrome P450	Oryctes borbonicus	-32.06	-5	5.68e-09	4.78e-06	0.24	0.09	0.83	0.39	0.3	3.14	26.2	12.66	12.68	21.57	12.76
Set_1_contig_1333	odorant binding protein 9	Oryctes borbonicus	-31.79	-4.99	1.22e-11	3.02e-08	21.94	4.78	5.1	10.61	259.81	131.22	173.64	282.64	772.23	291.18	318.45
Set_1_contig_12505	PREDICTED: uncharacterized protein LOC657053 isoform X1	Tribolium castaneum	-31.62	-4.98	0.000118	0.02	0.09	0	0.09	0.06	0.05	12.03	0.23	0.35	2.52	0.26	2.57
Set_1_contig_6430	putative fatty acyl-CoA reductase CG5065	Oryctes borbonicus	-31.4	-4.97	5.56e-10	6.71e-07	0.58	0.34	0.48	0.46	3.46	7.3	36.09	10.74	18.36	17.73	15.61
Set_1_contig_11254	bumetanide-sensitive sodium-(potassium)-chloride cotransporter	Onthophagus taurus	-31.16	-4.96	8.75e-05	0.01	0.52	0.12	0	0.21	0	25.79	0	9.92	6.16	9.17	8.51
Set_1_contig_20873	uncharacterized protein LOC111427598	Onthophagus taurus	-31.15	-4.96	2.26e-05	0.00415	0.23	0.28	1.07	0.53	0.44	134.07	0.3	1.3	7.19	0.43	23.96
Set_1_contig_1261	fatty acid-binding protein, liver-type-like	Onthophagus taurus	-31.11	-4.96	5.03e-10	6.22e-07	2.46	1.28	2.07	1.94	7.77	13.61	4.36	105.19	130.63	91.73	58.88
Set_1_contig_28025	paired box protein Pax-5 isoform X2	Nicrophorus vespilloides	-30.59	-4.94	6.34e-05	0.0095	0.1	0.09	0.12	0.1	0.09	24.76	0.12	0.03	2.38	0.15	4.59
Set_1_contig_16902	---NA---	---NA---	-30.37	-4.92	1.88e-05	0.00363	0.19	0.09	0.09	0.12	8.69	12.73	3.97	2.03	0.09	1.83	4.89
Set_1_contig_23816	teneurin-a isoform X1	Oryctes borbonicus	-30.19	-4.92	0.000137	0.02	0.04	0.01	0.02	0.02	0.07	5.89	0.06	0	0.19	0.15	1.06
Set_1_contig_7809	CG13597-like amine receptor isoform X1	Tribolium castaneum	-29.85	-4.9	0.000461	0.04	0.39	0	0	0.13	0.23	0	0.53	0.52	13.86	5.37	3.42
Set_1_contig_6829	hypothetical protein AMK59_1901, partial	Oryctes borbonicus	-29.66	-4.89	2.53e-09	2.43e-06	0.5	0	0.19	0.23	2.43	5.01	8.62	10.22	6.93	9.57	7.13
Set_1_contig_9014	---NA---	---NA---	-28.92	-4.85	0.000369	0.03	0	0.03	0.03	0.02	0.22	3.75	0.27	0.18	0.11	0.49	0.84
Set_1_contig_7956	nucleoporin p54	Oryctes borbonicus	-28.7	-4.84	1.36e-05	0.00285	11.96	8.5	6.92	9.13	18.76	2280.55	13.45	6.97	45.69	8.28	395.62
Set_1_contig_14921	apolipophorins isoform X1	Oryctes borbonicus	-28.69	-4.84	6.33e-07	0.000259	12.42	0.51	3.94	5.62	453.77	159.69	380.09	31.06	1.01	5.56	171.86
Set_1_contig_4799	myrosinase 1-like	Agrilus planipennis	-28.55	-4.84	0.000332	0.03	0	0.22	0	0.07	0.34	7.21	0.57	3.45	0.71	7.13	3.23
Set_1_contig_5297	Larval serum protein 2-like Protein	Oryctes borbonicus	-27.81	-4.8	1.28e-07	7.37e-05	0.78	0.08	0.58	0.48	3.53	1.08	4.76	46.13	18.38	3.9	12.96
Set_1_contig_35785	---NA---	---NA---	-27.6	-4.79	0.000611	0.05	0	0	0.1	0.03	0.1	7.63	0.39	0.05	0.21	0	1.4
Set_1_contig_1476	putative fatty acyl-CoA reductase CG5065 isoform X1	Nicrophorus vespilloides	-27.23	-4.77	6.44e-09	5.14e-06	0.17	0.02	0.16	0.12	0.81	4.88	2.3	2.75	6.86	1.98	3.26
Set_1_contig_13845	targeting protein for Xklp2 homolog	Oryctes borbonicus	-26.32	-4.72	8.24e-07	0.000304	1.2	0.48	1.69	1.12	3.51	212.65	2.08	1.87	20.08	2.21	40.4
Set_1_contig_530	chondroitin proteoglycan-2-like	Holotrichia oblita	-25.48	-4.67	3.62e-08	2.3e-05	43.15	6.35	2.55	17.35	865.31	107.89	458.92	29.96	314.4	923.48	449.99
Set_1_contig_17098	---NA---	---NA---	-25.3	-4.66	8.11e-05	0.01	0.25	0.41	0.18	0.28	0.06	58.48	0.73	0.24	5.26	0.41	10.86
Set_1_contig_12743	xaa-Pro aminopeptidase 1-like	Oryctes borbonicus	-25.23	-4.66	4.12e-06	0.00113	0.29	0.05	0.11	0.15	0.29	25.56	0.52	1.58	2.46	0.37	5.13
Set_1_contig_87	---NA---	---NA---	-24.94	-4.64	7.66e-05	0.01	0	3.29	0	1.1	21.14	11.79	114.16	2.69	0	74.23	37.33
Set_1_contig_16650	heat shock protein 68-like	Onthophagus taurus	-24.7	-4.63	5.56e-07	0.000232	0.38	0.35	0.39	0.38	6.2	67.89	4.49	0.99	0.94	1.01	13.59
Set_1_contig_6992	COesterase domain containing protein	Holotrichia parallela	-24.6	-4.62	4.52e-09	4.09e-06	6.72	1.35	1.58	3.21	89.33	22.83	301.61	43.62	6.87	44.51	84.79
Set_1_contig_6559	---NA---	---NA---	-24.1	-4.59	4.99e-05	0.00786	0.29	0.18	0.18	0.21	1.68	0.44	8.81	0.54	15.95	3.23	5.11
Set_1_contig_8929	---NA---	---NA---	-23.81	-4.57	8.14e-06	0.00192	0.4	0.56	0.47	0.48	0.05	20.69	0.1	19.97	20.87	15.69	12.89
Set_1_contig_21645	---NA---	---NA---	-23.31	-4.54	3.26e-06	0.00094	0.21	0.12	0.12	0.15	8.26	11.16	4.86	1.17	0.64	0.44	4.42
Set_1_contig_19124	calcitonin gene-related peptide type 1 receptor isoform X2	Oryctes borbonicus	-23.03	-4.53	0.000262	0.03	0.18	0.04	0.04	0.09	0.14	16.95	0.4	0.61	0.05	0.65	3.13
Set_1_contig_1381	hypothetical protein AMK59_4513, partial	Oryctes borbonicus	-22.93	-4.52	4.52e-07	0.000192	2.41	0.41	0.67	1.16	1.04	36.48	1.82	25.58	38.8	63.6	27.89
Set_1_contig_23795	retinol dehydrogenase 13-like	Onthophagus taurus	-22.86	-4.51	0.000271	0.03	0.42	0.89	0.2	0.5	0.31	109.82	0.31	0.3	2.77	0.4	18.98
Set_1_contig_18063	---NA---	---NA---	-22.77	-4.51	0.000211	0.02	0.16	0	0.07	0.08	0.38	0.97	1.61	4.79	2.53	1.7	2
Set_1_contig_23188	---NA---	---NA---	-22.69	-4.5	0.000542	0.04	0.1	0	0.05	0.05	2.62	3.51	2.07	0.39	0	0.29	1.48
Set_1_contig_25341	---NA---	---NA---	-22.66	-4.5	0.000125	0.02	0.12	0.22	0.44	0.26	2.51	47.13	2.27	0.44	0.71	0.77	8.97
Set_1_contig_15523	hypothetical protein AMK59_8093, partial	Oryctes borbonicus	-22.36	-4.48	8.28e-06	0.00194	0.23	0.29	0.14	0.22	1.65	2.31	0.97	7.1	14.25	4.48	5.13
Set_1_contig_9139	hypothetical protein AMK59_7343	Oryctes borbonicus	-22.24	-4.47	8.47e-07	0.000307	4.12	1.35	5.23	3.57	11.62	589.21	21.4	6.85	26.73	6.43	110.37
Set_1_contig_21679	E3 ubiquitin-protein ligase UBR4 isoform X2	Onthophagus taurus	-22.03	-4.46	4.23e-05	0.00691	0.16	0.12	0.21	0.16	12.11	6.75	6.3	0.42	0	0.18	4.29
Set_1_contig_12614	hypothetical protein AMK59_7343	Oryctes borbonicus	-21.83	-4.45	8.29e-07	0.000304	5.68	2.73	8.36	5.59	14.63	718.05	25.34	9.07	158.03	8.09	155.54
Set_1_contig_2319	monocarboxylate transporter 13-like	Oryctes borbonicus	-21.79	-4.45	3.44e-07	0.000155	2.09	1.21	0.74	1.35	2.42	45.41	3.18	29.22	33.68	85.39	33.22
Set_1_contig_21569	---NA---	---NA---	-21.73	-4.44	0.000416	0.04	0.26	0	0.12	0.13	5.98	9.93	3.47	1.09	0.13	1.2	3.63
Set_1_contig_31036	carboxypeptidase B	Oryctes borbonicus	-21.6	-4.43	2.7e-05	0.00478	4.68	10.1	0.22	5	35.81	17.02	20.23	660.46	47.31	0.55	130.23
Set_1_contig_22113	ankyrin repeat and BTB/POZ domain-containing protein 2	Oryctes borbonicus	-21.42	-4.42	3.38e-05	0.00576	0.17	0.13	0.05	0.12	0.36	20.77	0.25	0.08	0.88	0.49	3.81
Set_1_contig_15621	---NA---	---NA---	-21.25	-4.41	0.000463	0.04	0	0	0.19	0.06	0.2	1.05	0.73	1.48	1.43	4.9	1.63
Set_1_contig_33265	glutamate receptor 2-like	Leptinotarsa decemlineata	-21.21	-4.41	2.2e-05	0.00409	0.04	0	1.11	0.38	7.12	4.44	6.05	23.45	8.17	0.03	8.21
Set_1_contig_5332	apolipophorins isoform X2	Oryctes borbonicus	-21.19	-4.41	8.49e-06	0.00197	19.81	0.57	6.22	8.87	508.83	177.18	449.32	47.69	0.78	11.28	199.18
Set_1_contig_14773	raf homolog serine/threonine-protein kinase phl	Agrilus planipennis	-21.17	-4.4	0.000139	0.02	0	0.08	0.09	0.06	2.28	6.96	1.15	0.09	0.05	0.15	1.78
Set_1_contig_3506	glycine N-acyltransferase	Onthophagus taurus	-20.88	-4.38	0.000413	0.04	0.11	0.13	0.03	0.09	0.03	2.98	0.24	0.14	0.07	11.19	2.44
Set_1_contig_11587	nucleoside diphosphate-linked moiety X motif 19-like	Oryctes borbonicus	-20.81	-4.38	1.21e-05	0.00256	0.15	0.67	0.14	0.32	0.35	13.52	0.1	7.13	13.22	15.02	8.22
Set_1_contig_16862	alpha-tocopherol transfer protein-like	Oryctes borbonicus	-20.52	-4.36	7.29e-06	0.00181	0.04	0.37	0.08	0.16	1.45	2.43	1.11	8.85	7.64	1.94	3.9
Set_1_contig_22800	leucine-rich repeat-containing protein 15-like	Oryctes borbonicus	-20.49	-4.36	0.000272	0.03	0	0.04	0.08	0.04	1.54	0.66	1.81	0.69	0.9	0.19	0.97
Set_1_contig_10755	hypothetical protein AMK59_2427, partial	Oryctes borbonicus	-20.16	-4.33	1.3e-06	0.000454	2.82	0.22	1.69	1.57	2.67	23.37	5.17	143.47	16.44	7.41	33.09
Set_1_contig_15909	hyaluronan-mediated motility receptor-like	Oryctes borbonicus	-20.09	-4.33	2.56e-05	0.00462	0.37	0.26	0.39	0.34	0.27	54.53	0.36	0.73	3.19	0.37	9.91
Set_1_contig_18807	---NA---	---NA---	-20.03	-4.32	0.000108	0.01	0.09	0.8	0	0.29	0.33	35.81	1.25	0.65	7.77	7.97	8.96
Set_1_contig_2400	transferrin	Oryctes borbonicus	-19.94	-4.32	1.94e-08	1.39e-05	62.41	13.62	20.4	32.14	294.11	103.43	584.39	860.37	1361.12	419.85	603.88
Set_1_contig_1971	Larval serum protein 2-like Protein	Oryctes borbonicus	-19.86	-4.31	1.56e-05	0.00316	34.98	0.15	6.89	14.01	260.24	6.36	273.31	94.81	718.78	83.47	239.5
Set_1_contig_25774	serine/threonine-protein phosphatase rdgC	Oryctes borbonicus	-19.86	-4.31	0.000109	0.01	0.04	0.06	0.1	0.07	0.09	11.14	0.13	0.06	0.34	0.08	1.97
Set_1_contig_12261	4-coumarate--CoA ligase 1-like	Onthophagus taurus	-19.76	-4.3	9.27e-05	0.01	0.08	0.07	0.11	0.09	0.2	2.92	0.04	5.06	1.42	3.1	2.12
Set_1_contig_26235	potassium voltage-gated channel protein Shaker isoform X5	Onthophagus taurus	-19.76	-4.3	0.000151	0.02	0.02	0.07	0.03	0.04	0.24	6.35	0.26	0.1	0.31	0.13	1.23
Set_1_contig_11198	---NA---	---NA---	-19.66	-4.3	0.000238	0.02	0.02	0	0.04	0.02	0.74	0.17	0.73	0.07	0.18	0.75	0.44
Set_1_contig_19111	serine/threonine-protein kinase SIK2 isoform X1	Onthophagus taurus	-19.58	-4.29	9.69e-06	0.00217	0.13	0.07	0.41	0.2	1.47	27.99	1.88	0.95	0.62	0.38	5.55
Set_1_contig_11695	condensin complex subunit 2	Oryctes borbonicus	-19.53	-4.29	9.43e-06	0.00214	1.33	1.48	0.93	1.25	1.81	168.05	2.38	1.76	28.14	2.36	34.09
Set_1_contig_5480	Sphingomyelin phosphodiesterase-like Protein	Anoplophora glabripennis	-19.51	-4.29	0.000176	0.02	0	0.15	0.15	0.1	1.02	0.32	0.81	2.04	0.47	9.49	2.36
Set_1_contig_11042	transcription factor MafA-like	Nicrophorus vespilloides	-19.45	-4.28	6.68e-07	0.000266	0.28	0	1.27	0.52	6.93	24.4	23.6	3.45	6.29	4.2	11.48
Set_1_contig_6859	esterase FE4-like	Oryctes borbonicus	-19.37	-4.28	2.34e-05	0.00429	3.18	0.98	0.5	1.55	62.89	9.48	117.35	2.14	0.8	6.21	33.15
Set_1_contig_638	esterase FE4-like	Holotrichia parallela	-19.36	-4.28	9.27e-09	7.15e-06	15.01	2.49	2.01	6.5	144.32	32.39	433.37	67.9	27.49	91.88	132.89
Set_1_contig_3606	PREDICTED: uncharacterized protein LOC664242 isoform X3	Tribolium castaneum	-19.33	-4.27	1.72e-05	0.00341	0.32	0.93	0.47	0.57	1.21	94.37	0.41	2.03	4.26	1.77	17.34
Set_1_contig_12679	zinc transporter ZIP1	Oryctes borbonicus	-19.27	-4.27	1.42e-05	0.00295	0.06	0.17	0.41	0.22	10.06	9.58	8.14	1.13	0.5	1.7	5.19
Set_1_contig_19967	voltage-dependent calcium channel subunit alpha-2/delta-3 isoform X2	Oryctes borbonicus	-19.24	-4.27	7.71e-05	0.01	0.69	0.32	0.5	0.5	0.82	75.62	0.74	0.18	5.01	0.29	13.78
Set_1_contig_18903	kynurenine formamidase-like	Oryctes borbonicus	-19.23	-4.27	1.56e-05	0.00316	0.23	0.16	0.22	0.2	2.93	1.56	11.58	3.8	5.24	0.27	4.23
Set_1_contig_26472	EF-hand domain-containing family member C2-like	Onthophagus taurus	-19.23	-4.27	6.74e-05	0.01	0.04	0	0.07	0.04	2.17	0.81	1.61	0.11	0.08	0.19	0.83
Set_1_contig_11765	4-coumarate--CoA ligase 1-like	Oryctes borbonicus	-19.12	-4.26	3.5e-06	0.001	1.29	0.43	0.56	0.76	6.52	5.86	6.14	0.44	49.91	9.82	13.11
Set_1_contig_20407	abnormal spindle-like microcephaly-associated protein homolog	Oryctes borbonicus	-19.05	-4.25	0.000149	0.02	0.03	0.01	0.13	0.06	0.65	8.03	0.45	0.28	0.02	0.17	1.6
Set_1_contig_14575	centrosomin isoform X2	Oryctes borbonicus	-18.75	-4.23	0.000182	0.02	0.27	0	0.56	0.28	2.57	35.87	2.09	0.87	0	1.31	7.12
Set_1_contig_34830	probable E3 ubiquitin-protein ligase HERC1 isoform X2	Oryctes borbonicus	-18.5	-4.21	0.000307	0.03	0.11	0.02	0.17	0.1	5.18	4.4	3.1	0.25	0	0.02	2.16
Set_1_contig_9683	peptidoglycan-recognition protein 2	Oryctes borbonicus	-18.02	-4.17	5.04e-09	4.39e-06	0.77	0.29	0.51	0.52	10.94	2.99	13.1	10.27	15.51	3.62	9.4
Set_1_contig_17318	---NA---	---NA---	-17.98	-4.17	5.84e-06	0.00151	0.4	0.37	0.15	0.31	10.04	18.37	4.73	3.72	0.64	5.54	7.17
Set_1_contig_15317	sodium-coupled monocarboxylate transporter 2-like	Onthophagus taurus	-17.96	-4.17	0.00017	0.02	0.32	0.04	0.08	0.14	0.7	16.8	1.67	0.08	1.37	0.34	3.49
Set_1_contig_10418	chymotrypsin inhibitor-like	Formica exsecta	-17.92	-4.16	2.68e-05	0.00475	0.82	0.51	0.19	0.51	1.07	2.91	1.2	4.89	33.68	7.34	8.51
Set_1_contig_1968	monocarboxylate transporter 13-like	Onthophagus taurus	-17.89	-4.16	2.19e-07	0.000107	6.66	4.16	3.7	4.84	5.36	57.12	10.75	37.11	253.24	140.41	84
Set_1_contig_9274	putative fatty acyl-CoA reductase CG5065	Onthophagus taurus	-17.83	-4.16	2.62e-05	0.0047	0.37	0.13	0	0.17	0.77	3.3	1.67	4.25	7.4	1.09	3.08
Set_1_contig_7798	PREDICTED: uncharacterized protein LOC109607753	Aethina tumida	-17.55	-4.13	0.000179	0.02	0.29	0.13	0.07	0.16	7	9.73	3.07	1.23	0	1.28	3.72
Set_1_contig_14487	alpha-tocopherol transfer protein-like	Oryctes borbonicus	-17.53	-4.13	6e-05	0.0091	2.68	0.49	0	1.06	3.38	100.25	3.62	3.54	25.76	0.43	22.83
Set_1_contig_26093	disintegrin and metalloproteinase domain-containing protein 10-like	Tribolium castaneum	-17.52	-4.13	0.000184	0.02	0.14	0.07	0.02	0.08	0.33	11	0.35	0.21	0.16	0.3	2.06
Set_1_contig_9922	Insect cuticle protein	Oryctes borbonicus	-17.34	-4.12	8.59e-07	0.000308	3.75	1.45	0.35	1.85	57.88	17.03	116.69	5.71	10.63	4.22	35.36
Set_1_contig_16830	microtubule-associated proteins 1A/1B light chain 3C-like	Oryctes borbonicus	-17.19	-4.1	4.01e-07	0.000175	1.95	2.35	1.7	2	16.87	194.78	25.37	3.45	34.69	2.98	46.36
Set_1_contig_26341	kinesin-like protein unc-104 isoform X1	Onthophagus taurus	-17.12	-4.1	0.00026	0.03	0.03	0.07	0.05	0.05	1.4	4.94	0.71	0.15	0.16	0.12	1.25
Set_1_contig_3165	ABC transporter G family member 23-like	Onthophagus taurus	-17.07	-4.09	3.07e-05	0.00529	0.43	0.13	0.08	0.22	0.56	25.15	0.31	1.12	2.17	1.05	5.06
Set_1_contig_16328	acyl-CoA synthetase short-chain family member 3, mitochondrial	Onthophagus taurus	-16.93	-4.08	0.000157	0.02	0.12	0.15	0	0.09	0.04	4.73	1.12	1.85	2.51	1.15	1.9
Set_1_contig_12483	hypothetical protein AMK59_5066, partial	Oryctes borbonicus	-16.7	-4.06	6.85e-06	0.00174	0.44	0.12	0.38	0.31	0.67	0.77	1.86	14.48	9.22	3.74	5.12
Set_1_contig_11696	condensin complex subunit 2	Oryctes borbonicus	-16.63	-4.06	6.76e-05	0.01	1.5	0.7	1.03	1.08	1.66	150.11	2.33	1.52	1.71	1.31	26.44
Set_1_contig_13806	kinesin-like protein subito	Oryctes borbonicus	-16.4	-4.04	5.03e-05	0.00789	1.46	0.82	1.11	1.13	0.9	134.31	0.86	1.53	15.45	1.19	25.7
Set_1_contig_10224	putative fatty acyl-CoA reductase CG5065	Ignelater luminosus	-16.33	-4.03	0.000539	0.04	0.71	0	0	0.24	1.16	2.38	10.38	3.95	0.24	7.91	4.33
Set_1_contig_4320	esterase FE4-like	Oryctes borbonicus	-16.23	-4.02	6.75e-09	5.3e-06	21.45	4.77	3.27	9.83	123.25	38.19	457.21	89.38	152.89	116.54	162.91
Set_1_contig_1670	hydrolase	Oryctes borbonicus	-16.18	-4.02	4.88e-06	0.00131	1.26	0.45	0.43	0.71	37.9	2.64	16.26	0.95	0.55	17.16	12.58
Set_1_contig_6522	zinc finger protein 385D-like	Onthophagus taurus	-16.1	-4.01	4.87e-05	0.00772	0.56	0.56	0.4	0.5	1.13	62.47	1.37	0.57	4.69	1.24	11.91
Set_1_contig_7526	aminopeptidase N-like isoform X2	Oryctes borbonicus	-16.07	-4.01	4.94e-06	0.00132	1.41	1.09	0.49	1	0.46	47.1	0.91	24.21	20.96	21.31	19.16
Set_1_contig_16677	hypothetical protein AMK59_3326, partial	Oryctes borbonicus	-15.89	-3.99	9.7e-05	0.01	0.67	0.79	0.51	0.65	1.77	71.94	1.59	0.52	11.63	0.51	14.66
Set_1_contig_18058	cAMP-dependent protein kinase catalytic subunit 1	Tribolium castaneum	-15.81	-3.98	5.65e-05	0.00872	0.3	0.09	0.41	0.27	9.95	13.73	5.78	1.09	0	0.79	5.22
Set_1_contig_10823	spermatogenesis-associated protein 13 isoform X1	Onthophagus taurus	-15.58	-3.96	2.38e-05	0.00433	0.36	0.22	0.36	0.31	1.51	35.79	1.94	1	0.24	1.61	7.01
Set_1_contig_12806	trichohyalin isoform X3	Onthophagus taurus	-15.5	-3.95	0.000124	0.02	0.25	0.11	0.21	0.19	0.2	19.37	0.18	0.26	3	0.66	3.94
Set_1_contig_5969	Larval serum protein 2-like Protein	Oryctes borbonicus	-15.47	-3.95	4.73e-07	0.000199	24.91	7.19	5.82	12.64	267.47	46.77	741.57	131.43	17.04	63.29	211.26
Set_1_contig_3352	histone-lysine N-methyltransferase SETMAR-like	Oryctes borbonicus	-15.45	-3.95	9.73e-06	0.00217	2.26	0.28	1.95	1.5	1.67	1.79	21.36	44.07	55.05	1.89	20.97
Set_1_contig_2967	esterase FE4	Holotrichia parallela	-15.33	-3.94	2.91e-06	0.000862	5.96	1.05	0.93	2.65	67.83	11.57	136.56	2.36	22.95	10.97	42.04
Set_1_contig_8695	hypothetical protein AMK59_1142, partial	Oryctes borbonicus	-15.31	-3.94	0.000193	0.02	0.26	0.61	1.48	0.78	0.51	39.13	0.25	11.33	27.14	4.3	13.78
Set_1_contig_24650	piezo-type mechanosensitive ion channel component isoform X8	Oryctes borbonicus	-15.24	-3.93	0.000264	0.03	0.51	0	0.48	0.33	14.56	7.24	9.82	1.03	0.06	0.78	5.58
Set_1_contig_23318	mediator of RNA polymerase II transcription subunit 26	Oryctes borbonicus	-15.1	-3.92	2e-05	0.00377	0.19	0.12	0.16	0.16	4.57	9.63	3.04	0.69	0.13	0.36	3.07
Set_1_contig_15376	hypothetical protein AMK59_8660, partial	Oryctes borbonicus	-14.98	-3.91	0.000285	0.03	0.04	0.24	0.04	0.11	0.13	7.96	0.25	1.78	2.45	1.18	2.29
Set_1_contig_25939	unconventional myosin-IXa-like isoform X1	Onthophagus taurus	-14.87	-3.89	0.000175	0.02	0.16	0.06	0.24	0.15	3.92	9.83	2.84	0.86	0.03	0.24	2.95
Set_1_contig_13394	formin-like protein 7	Oryctes borbonicus	-14.77	-3.88	7.57e-05	0.01	0.53	0.3	0.43	0.42	0.41	49.31	0.49	0.69	2.18	0.96	9.01
Set_1_contig_11177	dual oxidase maturation factor 1 isoform X2	Nicrophorus vespilloides	-14.74	-3.88	4.09e-05	0.00671	0.2	0.13	0.26	0.2	0.33	14.28	0.5	1	2.64	3.57	3.72
Set_1_contig_399	venom carboxylesterase-6-like isoform X2	Oryctes borbonicus	-14.68	-3.88	1.72e-06	0.00057	19.5	13.19	10.68	14.45	596.9	38.92	237.82	24.57	52.41	455.37	234.33
Set_1_contig_13139	cytochrome P450	Oryctes borbonicus	-14.55	-3.86	2.55e-05	0.00462	12.77	0.4	2.37	5.18	194.14	14.91	225.01	7.74	11.1	7.46	76.73
Set_1_contig_176	trypsin-7-like	Onthophagus taurus	-14.54	-3.86	8.47e-06	0.00197	10.22	4.81	5.77	6.93	32.68	4.53	50.81	18.83	131.43	380.73	103.17
Set_1_contig_6097	cytochrome P450 4C1-like	Oryctes borbonicus	-14.54	-3.86	3.86e-07	0.000171	12.33	1.38	38.44	17.38	528.81	331.04	342.34	145.94	178.94	69.29	266.06
Set_1_contig_6137	---NA---	---NA---	-14.54	-3.86	0.000242	0.02	0.33	0.13	0.44	0.3	9.84	0.43	10.07	5.88	0	2.09	4.72
Set_1_contig_1012	aminopeptidase N-like	Tribolium castaneum	-14.51	-3.86	0.000187	0.02	0.43	0.11	0.03	0.19	0.24	15.25	0.45	3.91	0.12	2.39	3.73
Set_1_contig_28383	low-density lipoprotein receptor-related protein 2	Onthophagus taurus	-14.38	-3.85	0.00021	0.02	0.05	0.05	0.03	0.04	0.56	3.48	0.85	0.11	0.16	0.05	0.87
Set_1_contig_13973	G1/S-specific cyclin-E1	Onthophagus taurus	-14.33	-3.84	0.000206	0.02	0.53	0.27	0.44	0.41	0.8	46.84	0.46	1	0.89	2.09	8.68
Set_1_contig_5873	hypothetical protein AMK59_829	Oryctes borbonicus	-14.26	-3.83	0.000485	0.04	0.22	0.1	0.41	0.24	2.95	20.38	0.73	0.51	2.17	1.42	4.7
Set_1_contig_987	myelin P2 protein isoform X1	Oryctes borbonicus	-14.22	-3.83	1.83e-08	1.33e-05	79.98	30.12	21.27	43.79	1232.82	680.44	1074.99	358.98	362.82	398.11	684.69
Set_1_contig_20587	---NA---	---NA---	-14.16	-3.82	2.26e-05	0.00415	1.17	0.43	0.55	0.72	3.65	51.43	5.91	2.89	10.12	3.95	12.99
Set_1_contig_13218	serine--pyruvate aminotransferase, mitochondrial	Onthophagus taurus	-14.14	-3.82	2.97e-06	0.000868	3.56	0.66	4.68	2.97	6.73	241.04	8.88	12.7	40.04	7.86	52.87
Set_1_contig_1447	transferrin	Protaetia brevitarsis	-14.11	-3.82	1.42e-07	7.85e-05	79.41	13.32	25.31	39.35	510.75	175.1	970.15	945.83	415.31	382.02	566.52
Set_1_contig_16135	solute carrier organic anion transporter family member 5A1-like	Oryctes borbonicus	-13.99	-3.81	0.000263	0.03	0.31	0.17	0.47	0.32	3.23	25.16	4.99	2.14	0	1.12	6.11
Set_1_contig_1897	apolipoprotein D-like	Oryctes borbonicus	-13.98	-3.81	5.89e-09	4.78e-06	31.6	16.88	10.02	19.5	213	202.69	385.97	201.86	557.38	107.81	278.12
Set_1_contig_10435	L-dopachrome tautomerase yellow-f2-like	Oryctes borbonicus	-13.79	-3.79	5.76e-07	0.000238	4.22	0.65	2.23	2.37	29.32	36.96	33.48	5.27	75.1	9.9	31.67
Set_1_contig_20829	tyrosine 3-monooxygenase	Onthophagus taurus	-13.79	-3.79	0.000148	0.02	0.14	0.1	0.06	0.1	0.3	4.15	1.16	1.56	2.3	0.29	1.63
Set_1_contig_2619	L-asparaginase isoform X2	Nicrophorus vespilloides	-13.78	-3.78	4.03e-05	0.00663	2.54	0.36	0.62	1.18	24.29	1.35	0.21	4.54	17.79	48.2	16.06
Set_1_contig_25535	uncharacterized protein LOC111413359 isoform X3	Onthophagus taurus	-13.78	-3.78	0.000545	0.04	0.17	0	0.31	0.16	0.98	2.82	2.27	1.98	5.37	0.55	2.33
Set_1_contig_13760	---NA---	---NA---	-13.72	-3.78	0.000113	0.01	1.33	0.47	5.36	2.39	104.81	41.34	65.9	3.38	0.26	1.67	36.23
Set_1_contig_1003	L-asparaginase isoform X1	Ignelater luminosus	-13.65	-3.77	2.71e-06	0.000817	8.86	0.61	2.3	3.92	4.32	104.71	6.22	57.59	41.59	133.6	58
Set_1_contig_13046	DUF1469 domain containing protein	Onthophagus taurus	-13.57	-3.76	0.000138	0.02	0.11	0.07	0.28	0.15	0.38	15.26	0.29	0.22	0.81	0.54	2.92
Set_1_contig_4621	---NA---	---NA---	-13.32	-3.74	0.000143	0.02	3.05	0	0	1.02	13.97	20.94	20.49	16.53	0.67	16.68	14.88
Set_1_contig_25257	lutropin-choriogonadotropic hormone receptor-like	Tribolium castaneum	-13.28	-3.73	0.000419	0.04	0.59	0.24	0.21	0.35	0.54	22.75	0.54	0.04	8.93	0.83	5.6
Set_1_contig_17609	prolow-density lipoprotein receptor-related protein 1 isoform X1	Photinus pyralis	-13.25	-3.73	0.000244	0.02	0.23	0.03	0.09	0.12	4.66	1.67	3.07	0.55	0	0.35	1.72
Set_1_contig_1514	hexamerin 3 precursor	Oryctes borbonicus	-13.16	-3.72	2.2e-06	0.000701	61.22	34.53	20.51	38.75	296.8	63.07	1027.32	349.98	1073.45	222.49	505.52
Set_1_contig_5626	CD109 antigen-like isoform X3	Oryctes borbonicus	-13.16	-3.72	1.35e-07	7.63e-05	3.65	1.31	8.65	4.54	121.67	72.6	131.56	37.33	3.44	30.55	66.19
Set_1_contig_14619	synaptic vesicle membrane protein VAT-1 homolog-like	Onthophagus taurus	-13.14	-3.72	1.7e-06	0.000568	5.14	0.83	1.92	2.63	19.92	183.24	39.49	7.04	11.38	3.35	44.07
Set_1_contig_28154	---NA---	---NA---	-13.04	-3.7	0.000268	0.03	1.79	0.33	0.67	0.93	1.04	85.22	1.85	5.09	5.15	1.34	16.62
Set_1_contig_10601	cytochrome b	Dolichopus bigeniculatus	-13	-3.7	0.000149	0.02	0.54	1.81	1.45	1.26	28.26	9.3	28.42	1.79	0	51.3	19.84
Set_1_contig_18330	aurora kinase B-like	Ignelater luminosus	-12.76	-3.67	0.00013	0.02	0.7	0.95	0.39	0.68	1.14	66.25	1.59	1.33	5.83	1.45	12.93
Set_1_contig_8805	peroxiredoxin 6	Oryctes borbonicus	-12.73	-3.67	7.33e-06	0.00181	6.03	0.48	3.64	3.38	79.31	47.79	2.51	15.06	89.28	14.62	41.43
Set_1_contig_13503	hypothetical protein AMK59_5516	Oryctes borbonicus	-12.73	-3.67	0.000532	0.04	0.48	0.04	0.16	0.23	0.18	22.14	0.18	0.46	0.71	0.29	3.99
Set_1_contig_3370	Hemocyanin C domain containing protein	Oryctes borbonicus	-12.66	-3.66	8.32e-07	0.000304	33.56	11.23	10.89	18.56	269.52	49.77	806.66	176.65	94.12	106.07	250.46
Set_1_contig_6926	transforming growth factor-beta-induced protein ig-h3	Onthophagus taurus	-12.64	-3.66	2.85e-06	0.000848	16.87	13.91	13.58	14.79	327.12	113.24	666.07	72.21	49.7	37.81	211.03
Set_1_contig_1385	---NA---	---NA---	-12.63	-3.66	0.00047	0.04	18.11	11.2	12.92	14.07	231.26	326.22	507.7	0.45	0.21	202.75	211.43
Set_1_contig_10058	protein NETWORKED 2C-like	Oryctes borbonicus	-12.57	-3.65	0.000148	0.02	1.37	0.33	0.66	0.79	0.99	65.96	0.93	1.78	7.27	2.32	13.21
Set_1_contig_22528	coiled-coil domain-containing protein 42 homolog	Ignelater luminosus	-12.5	-3.64	0.00046	0.04	0.27	0.13	0.19	0.2	1.45	9.95	1.91	0.71	3.81	0.19	3
Set_1_contig_19589	CABIT domain containing protein	Oryctes borbonicus	-12.46	-3.64	0.000192	0.02	0.1	0	0.12	0.07	2.11	2.67	0.85	0.43	0.1	0.33	1.08
Set_1_contig_27827	DNA-binding protein RFX2 isoform X3	Oryctes borbonicus	-12.45	-3.64	0.000168	0.02	0.12	0.09	0.31	0.17	1.7	13.44	1.47	0.73	0.43	0.11	2.98
Set_1_contig_19866	ras-related protein Rab-3 isoform X4	Oryctes borbonicus	-12.43	-3.64	0.000207	0.02	0.48	0.25	0.61	0.45	0.87	42.92	0.9	1.92	0.52	1.19	8.05
Set_1_contig_12415	---NA---	---NA---	-12.39	-3.63	0.000174	0.02	1.19	0.82	3.5	1.84	76.93	27.23	46.33	1.67	0.21	1.21	25.6
Set_1_contig_13788	G1/S-specific cyclin-D2-like	Agrilus planipennis	-12.39	-3.63	0.000302	0.03	0.79	0.33	0.2	0.44	0.66	43.16	1.98	0.36	0.93	0.66	7.96
Set_1_contig_2725	ecdysone receptor isoform X1	Oryctes borbonicus	-12.3	-3.62	0.000327	0.03	0.1	0.24	0.14	0.16	4.55	7.46	2.51	0.48	0.56	0.33	2.65
Set_1_contig_22521	phosphatidylinositol 5-phosphate 4-kinase type-2 alpha	Onthophagus taurus	-12.3	-3.62	0.000389	0.03	0.31	0.07	0.43	0.27	3.6	17.66	2.92	1.32	0.62	0.43	4.42
Set_1_contig_15090	Glyco transf 92 domain containing protein	Asbolus verrucosus	-12.29	-3.62	8.73e-05	0.01	0.33	0.03	0.53	0.3	7.11	7.58	7.6	1.58	0.13	1.15	4.19
Set_1_contig_5315	CRAL-TRIO domain containing protein	Oryctes borbonicus	-12.28	-3.62	2.74e-05	0.00481	11.53	0.31	41.03	17.62	93.78	304.81	154.6	83.1	560.84	29.57	204.45
Set_1_contig_5984	low-density lipoprotein receptor class A domain-containing protein 4-like isoform X3	Photinus pyralis	-12.25	-3.61	8.05e-06	0.0019	2.73	0.23	1.58	1.52	37.39	57.35	21.26	1.32	8.04	3.03	21.4
Set_1_contig_17616	harmonin isoform X1	Oryctes borbonicus	-12.24	-3.61	0.000373	0.03	0.23	0.34	0.81	0.46	2.31	44.25	0.49	0.86	0.55	1.24	8.28
Set_1_contig_14878	insulin-like peptide receptor isoform X1	Oryctes borbonicus	-12.05	-3.59	5.7e-05	0.00877	0.3	0.05	0.35	0.23	2.81	10.24	5.17	1.51	0.05	0.69	3.41
Set_1_contig_19235	zinc finger protein 677 isoform X1	Oryctes borbonicus	-11.93	-3.58	0.000375	0.03	0.32	0	0.33	0.22	1.45	14.44	2.07	1.52	0.25	0.53	3.38
Set_1_contig_1954	melanization-related protein	Oryctes borbonicus	-11.87	-3.57	0.000471	0.04	43.69	0.56	16.03	20.09	261.04	20.09	879.35	238.7	1.71	61.86	243.79
Set_1_contig_7470	flocculation protein FLO11-like isoform X1	Onthophagus taurus	-11.87	-3.57	8.18e-08	4.81e-05	0.97	1.41	0.77	1.05	9.27	20.3	5.92	7.79	25.59	14.28	13.86
Set_1_contig_10792	hypothetical protein AMK59_3962	Oryctes borbonicus	-11.85	-3.57	4.37e-05	0.00712	0.33	0.54	0.24	0.37	0.96	0.98	1.63	9.1	7.21	8.85	4.79
Set_1_contig_19364	alpha-1B adrenergic receptor	Oryctes borbonicus	-11.67	-3.55	0.000152	0.02	0.37	0.06	0.18	0.2	5.18	6.67	3.71	0.82	0.02	0.45	2.81
Set_1_contig_2957	Larval serum protein 2-like Protein	Oryctes borbonicus	-11.6	-3.54	7.18e-06	0.00181	114.36	5.75	25.06	48.39	221.87	713.32	1161.69	192.88	803.6	278.44	561.97
Set_1_contig_9233	Hemocyanin N domain containing protein	Oryctes borbonicus	-11.56	-3.53	7.84e-06	0.00186	24.53	0.81	4.92	10.09	78.51	270.64	342.84	41.8	12.13	41.24	131.2
Set_1_contig_9845	protein singed	Oryctes borbonicus	-11.54	-3.53	0.000144	0.02	3.48	3.46	4.72	3.89	5.27	363.27	5.82	3.87	13.37	5.33	66.15
Set_1_contig_16915	acyl-CoA Delta(11) desaturase-like	Oryctes borbonicus	-11.31	-3.5	0.000284	0.03	0.37	0.23	1.51	0.7	0.12	14.36	6.6	14.44	8.94	8.69	8.86
Set_1_contig_8220	apolipoprotein D-like	Oryctes borbonicus	-11.27	-3.49	5.71e-10	6.72e-07	21.55	9.69	7.56	12.93	181.12	156.61	317.94	131.57	106.47	69.5	160.53
Set_1_contig_15122	transforming acidic coiled-coil-containing protein 1	Oryctes borbonicus	-11.22	-3.49	0.000484	0.04	1.32	0.42	1.05	0.93	0.5	61.9	0.44	1.6	13.45	2.1	13.33
Set_1_contig_16356	monocarboxylate transporter 4	Oryctes borbonicus	-11.2	-3.48	0.000586	0.05	0.12	0.19	0.17	0.16	2.78	2.04	6.69	1.12	0	0.43	2.18
Set_1_contig_14743	uncharacterized protein LOC114355918	Ostrinia furnacalis	-11.19	-3.48	0.000452	0.04	0.57	0.18	0.42	0.39	11.29	8.77	6.45	3.43	0.06	0.59	5.1
Set_1_contig_15173	hypothetical protein ILUMI_12724	Ignelater luminosus	-11.18	-3.48	0.000133	0.02	3.9	0.34	2.97	2.4	53.43	17.31	88.37	9.46	0.37	2.62	28.59
Set_1_contig_980	myelin P2 protein isoform X1	Oryctes borbonicus	-11.13	-3.48	2.89e-09	2.72e-06	27.66	6.87	7.57	14.03	316.89	111.6	223.53	133.55	81.15	133.38	166.68
Set_1_contig_6884	---NA---	---NA---	-11.1	-3.47	0.000333	0.03	0.5	0	0.95	0.48	12.21	1.39	2.87	3.7	1.16	12.63	5.66
Set_1_contig_14977	anoctamin-10 isoform X2	Onthophagus taurus	-11.04	-3.46	0.000202	0.02	0.53	0.46	0.75	0.58	1.06	44.67	0.8	1.04	4.49	1.43	8.92
Set_1_contig_9335	Serpin B11	Oryctes borbonicus	-11.02	-3.46	0.000172	0.02	0.81	0.29	0.41	0.5	0.48	14.54	2.29	3.96	12.25	2.56	6.01
Set_1_contig_24030	cytochrome P450	Oryctes borbonicus	-10.94	-3.45	0.000332	0.03	0.68	0.13	0.09	0.3	9.14	3.63	5.06	0.65	2.23	0.42	3.52
Set_1_contig_1308	solute carrier family 41 member 1-like	Oryctes borbonicus	-10.91	-3.45	1.4e-06	0.00048	5.28	0.85	4.96	3.7	43.43	11.71	8.09	40.24	19.1	128.21	41.8
Set_1_contig_1120	CD109 antigen-like isoform X3	Oryctes borbonicus	-10.82	-3.44	6.88e-07	0.000268	19.15	9.21	34.77	21.04	192.1	144.94	260.06	138.42	444.04	166.75	224.38
Set_1_contig_146	heat shock protein 90	Asbolus verrucosus	-10.69	-3.42	0.000111	0.01	101.18	24.82	95.02	73.67	1931.23	1321.47	1752.49	177.14	13.76	136.64	888.79
Set_1_contig_829	uncharacterized protein LOC111425143	Onthophagus taurus	-10.68	-3.42	0.000102	0.01	0.74	0.92	0.52	0.73	0.42	33.1	0.9	14.75	9.12	1.36	9.94
Set_1_contig_9954	facilitated trehalose transporter Tret1-like	Onthophagus taurus	-10.62	-3.41	1.94e-05	0.00371	0.85	1.37	0.58	0.93	22.4	9.19	24.69	3.93	1.08	10.51	11.97
Set_1_contig_18823	E3 ubiquitin-protein ligase UBR4 isoform X1	Oryctes borbonicus	-10.61	-3.41	0.000389	0.03	0.55	0.13	1.24	0.64	20.53	11.55	11.51	1.04	0.06	1	7.61
Set_1_contig_13639	cohesin subunit SA-1-like	Oryctes borbonicus	-10.57	-3.4	0.000549	0.05	0.7	0.44	0.69	0.61	0.41	51.54	0.57	0.56	1.64	1.82	9.42
Set_1_contig_5167	hypothetical protein EAI_06448, partial	Harpegnathos saltator	-10.55	-3.4	6.59e-05	0.00981	2.84	0.13	0.49	1.15	18.16	0.51	9.87	4.34	17.04	19.07	11.5
Set_1_contig_7840	---NA---	---NA---	-10.55	-3.4	2.98e-05	0.00516	2.47	0.65	0.77	1.3	17.38	5.33	29.4	5.69	17	9.69	14.08
Set_1_contig_14503	---NA---	---NA---	-10.55	-3.4	1.09e-05	0.00235	1.11	0.43	0.49	0.68	11.7	11.12	11.15	1.72	7.56	4.15	7.9
Set_1_contig_23753	neurotrophin 1-like	Oryctes borbonicus	-10.54	-3.4	0.000407	0.04	0.7	0.05	0.05	0.27	3.93	2.49	1.93	7.27	1.79	0.56	2.99
Set_1_contig_11150	protein mini spindles	Onthophagus taurus	-10.53	-3.4	0.000607	0.05	0.63	0.26	0.33	0.41	3.71	26.7	2.67	1.21	0.35	1.12	5.96
Set_1_contig_9336	leukocyte elastase inhibitor	Oryctes borbonicus	-10.49	-3.39	2.5e-06	0.000773	1.4	1.16	2.67	1.74	4.76	92.87	12.64	11.05	12.49	7.95	23.63
Set_1_contig_11012	fibroin heavy chain-like	Onthophagus taurus	-10.43	-3.38	7.44e-05	0.01	2.87	2.1	1.57	2.18	2.68	20.4	2.44	18.84	56.92	38.19	23.24
Set_1_contig_11509	inducible metalloproteinase inhibitor protein-like	Tribolium castaneum	-10.4	-3.38	0.000129	0.02	0.5	0.64	0.74	0.63	3.57	2.89	2.69	7.43	10.65	14.85	7.02
Set_1_contig_13150	hypothetical protein AMK59_42	Oryctes borbonicus	-10.32	-3.37	2.76e-05	0.00481	8.29	0.78	0.98	3.35	75.62	79.53	50.3	1.69	15.45	8.26	38.48
Set_1_contig_5624	---NA---	---NA---	-10.21	-3.35	0.000373	0.03	0.68	0.09	0.59	0.45	7.6	12.31	9.7	1.84	0.1	1.18	5.46
Set_1_contig_7901	---NA---	---NA---	-10.11	-3.34	1.03e-05	0.00225	1.75	0.97	0.74	1.15	19.31	7.86	19.24	3.57	13.34	11.95	12.55
Set_1_contig_3747	probable serine/threonine-protein kinase clkA	Onthophagus taurus	-10.09	-3.33	1.02e-06	0.00036	4.22	1.5	1.19	2.31	12.56	119.37	13.23	7.67	13.7	13.28	29.97
Set_1_contig_17615	TBC1 domain family member 14-like	Oryctes borbonicus	-10.08	-3.33	0.00027	0.03	0.16	0.09	0.42	0.22	2.83	9.69	3.28	0.87	0.12	0.46	2.88
Set_1_contig_12831	DNA (cytosine-5)-methyltransferase 3B	Onthophagus taurus	-9.96	-3.32	0.000123	0.02	1.13	0.76	0.76	0.88	3.48	40.19	3.1	1.96	14.55	1.59	10.81
Set_1_contig_13865	hypothetical protein AMK59_1335, partial	Oryctes borbonicus	-9.94	-3.31	0.00028	0.03	0.23	0.2	0.21	0.21	6.75	3.98	3.91	0.47	0.07	0.19	2.56
Set_1_contig_22058	growth/differentiation factor 8	Oryctes borbonicus	-9.88	-3.3	0.000342	0.03	0.37	0	0.49	0.29	3.25	7.46	6.04	1.42	0.49	1.23	3.32
Set_1_contig_18	uncharacterized protein LOC111422637 isoform X2	Onthophagus taurus	-9.84	-3.3	2.42e-06	0.000755	18.28	7.65	6.71	10.88	7.55	240.46	28.94	119.08	186.91	119.91	117.14
Set_1_contig_5712	---NA---	---NA---	-9.81	-3.29	0.000324	0.03	7.92	0	0	2.64	12.52	41.27	19.73	24.71	38.6	19.05	25.98
Set_1_contig_7877	leucine-rich repeat and transmembrane domain-containing protein 2-like	Laodelphax striatellus	-9.73	-3.28	7.37e-05	0.01	0.77	0.46	0.52	0.58	5.96	3.14	10.65	14.2	0.78	3.72	6.41
Set_1_contig_9707	protein yellow	Oryctes borbonicus	-9.7	-3.28	8.74e-05	0.01	1.13	1.01	1.26	1.13	1.58	73.95	1.75	4.86	6.56	3.37	15.34
Set_1_contig_1189	cytochrome P450	Oryctes borbonicus	-9.69	-3.28	9.61e-05	0.01	24.32	0	2.71	9.01	40.24	106.7	45.97	38.08	113.77	175.57	86.72
Set_1_contig_10219	Niemann-Pick C1 protein isoform X3	Onthophagus taurus	-9.64	-3.27	8.52e-05	0.01	3.92	1.16	3.73	2.94	79.34	57.11	46.42	6.42	0.57	5.64	32.59
Set_1_contig_1210	cationic amino acid transporter 3	Onthophagus taurus	-9.46	-3.24	7.5e-06	0.00181	2.75	0.4	0.82	1.33	5.53	52.41	7.71	6.06	10.71	7.53	14.99
Set_1_contig_4829	---NA---	---NA---	-9.42	-3.24	9.95e-06	0.00219	9.92	2.54	4.16	5.54	19.2	180.3	46.38	10.54	89.31	7.04	58.8
Set_1_contig_9881	scavenger receptor class B member 1-like	Oryctes borbonicus	-9.42	-3.24	0.000182	0.02	0.44	0.72	0.66	0.61	0.75	8.17	0.98	1.54	13.79	11.82	6.17
Set_1_contig_20785	ubiquitin-conjugating enzyme E2Q-like protein CG4502	Oryctes borbonicus	-9.27	-3.21	0.000247	0.03	0.34	0.29	0.19	0.28	2.05	12.05	2.71	1.7	0.35	1.71	3.43
Set_1_contig_5163	hypothetical protein AMK59_6153	Oryctes borbonicus	-9.12	-3.19	0.000332	0.03	1.39	1.56	1.58	1.51	1.5	65.76	1.49	5.49	23.96	5.35	17.26
Set_1_contig_1139	kielin/chordin-like protein	Oryctes borbonicus	-9.09	-3.18	1.27e-06	0.000446	4.6	5.14	6.09	5.28	29.85	9.41	28.69	82.42	102.37	37.27	48.34
Set_1_contig_2582	facilitated trehalose transporter Tret1-like	Onthophagus taurus	-9.06	-3.18	3.35e-05	0.00573	1.32	0.57	0.64	0.85	2.04	1.41	6.25	2.88	11.29	22.97	7.81
Set_1_contig_5713	---NA---	---NA---	-9.03	-3.17	0.000576	0.05	3.3	1.09	0.44	1.61	30.16	2.78	52.09	1.72	4.5	2.87	15.69
Set_1_contig_12282	transcription termination factor 2	Oryctes borbonicus	-9.01	-3.17	0.000233	0.02	1.65	0.68	1.48	1.27	1.29	81.22	1.18	3.03	4.7	3.76	15.86
Set_1_contig_15189	elongation of very long chain fatty acids protein AAEL008004 isoform X2	Onthophagus taurus	-8.93	-3.16	0.000376	0.03	0.74	0.34	0.6	0.56	0.1	18.75	2.93	4.78	3.68	6.71	6.16
Set_1_contig_10117	serpin B6	Oryctes borbonicus	-8.92	-3.16	2.61e-05	0.00469	1.97	1.04	3.54	2.18	29.78	65.92	25.08	16.53	1.02	5.44	23.96
Set_1_contig_966	glutathione S-transferase-like	Oryctes borbonicus	-8.66	-3.11	1.95e-05	0.00371	133.83	25.04	37.51	65.46	352.59	239.71	586.7	416.52	1138.89	518.02	542.07
Set_1_contig_860	cytochrome P450 4c3-like	Oryctes borbonicus	-8.6	-3.1	0.000348	0.03	6.43	0.25	23.02	9.9	18.62	27.44	85	27.39	259.58	26.3	74.05
Set_1_contig_5045	alpha-aminoadipic semialdehyde synthase, mitochondrial	Onthophagus taurus	-8.54	-3.09	0.000314	0.03	4.97	8.99	2.09	5.35	9.97	340.11	13.46	8.94	30.59	8.12	68.53
Set_1_contig_12063	---NA---	---NA---	-8.53	-3.09	0.00062	0.05	0.83	1.63	0.78	1.08	1.72	41.22	3.02	2.46	17.4	4.96	11.8
Set_1_contig_6735	LHFPL tetraspan subfamily member 3 protein	Aethina tumida	-8.41	-3.07	0.00043	0.04	1.54	0.58	1.82	1.31	1.22	54.55	1.49	4.93	14.21	5.02	13.57
Set_1_contig_13794	protein tramtrack, beta isoform-like	Anoplophora glabripennis	-8.33	-3.06	0.000493	0.04	0.18	0.17	0.21	0.18	3.05	5.56	2.31	0.44	0.1	0.35	1.97
Set_1_contig_16598	protein unc-13 homolog 4B isoform X1	Onthophagus taurus	-8.31	-3.05	9.99e-05	0.01	0.99	0.93	1.2	1.04	1.43	54.34	3.6	2.35	6.03	3.23	11.83
Set_1_contig_6554	hypothetical protein AMK59_365, partial	Oryctes borbonicus	-8.13	-3.02	0.000154	0.02	10.32	0.45	23.41	11.39	38.28	44.82	18.75	59.85	260.51	71.71	82.32
Set_1_contig_15204	platelet-activating factor acetylhydrolase IB subunit gamma-like	Oryctes borbonicus	-8.06	-3.01	6.29e-05	0.00946	1.86	1.26	0.69	1.27	3.88	54.03	4.02	4.67	9.81	3.96	13.39
Set_1_contig_4145	---NA---	---NA---	-7.96	-2.99	8.62e-06	0.00199	10.23	4.48	10.02	8.24	105.25	137.88	158.68	21.15	12.88	22.66	76.42
Set_1_contig_251	clavesin-1 isoform X2	Oryctes borbonicus	-7.95	-2.99	1.64e-05	0.00326	107.65	64.14	29.62	67.14	998.45	386.46	851.98	204.28	539.6	501.26	580.34
Set_1_contig_11356	hydroxylysine kinase	Oryctes borbonicus	-7.9	-2.98	0.000176	0.02	6.95	0.58	1.95	3.16	17.19	4.02	50.75	5.42	53.92	5.73	22.84
Set_1_contig_13441	hypothetical protein AMK59_3764	Oryctes borbonicus	-7.9	-2.98	0.000201	0.02	3.43	1.3	3.07	2.6	45.96	44.51	40.87	7.56	1.49	3.73	24.02
Set_1_contig_10111	venom acid phosphatase Acph-1-like	Oryctes borbonicus	-7.88	-2.98	4.13e-06	0.00113	3.38	1.34	0.72	1.81	10.69	38.95	10.97	8.94	19	9.24	16.3
Set_1_contig_17883	lysophosphatidylcholine acyltransferase isoform X2	Ignelater luminosus	-7.85	-2.97	0.000145	0.02	0.9	3.64	0.97	1.84	22.15	55.44	20.19	2.55	10.46	6.72	19.58
Set_1_contig_4455	Glutathione S-transferase	Oryctes borbonicus	-7.78	-2.96	0.000222	0.02	0.55	0.42	8.63	3.2	18.99	5.96	13.05	21.21	56.15	23.36	23.12
Set_1_contig_17106	HIG1 domain family member 1A, mitochondrial isoform X3	Nicrophorus vespilloides	-7.74	-2.95	0.000112	0.01	1.33	2.17	0.57	1.36	18.08	18.36	16.73	13.86	5.43	4.59	12.84
Set_1_contig_1748	proton-coupled amino acid transporter-like protein CG1139	Oryctes borbonicus	-7.6	-2.93	2.43e-07	0.000117	5.74	2.51	5.13	4.46	61.51	21.61	18.62	49.19	17.48	50.74	36.52
Set_1_contig_1427	phosphoenolpyruvate carboxykinase [GTP] isoform X2	Oryctes borbonicus	-7.58	-2.92	0.000457	0.04	82.08	69.54	74.26	75.29	1418.31	801.26	1179.1	67.81	19.14	541.57	671.2
Set_1_contig_16801	---NA---	---NA---	-7.54	-2.91	4.89e-05	0.00772	2.69	2.29	1.79	2.26	13.11	22.26	21.11	11.83	32.57	9.04	18.32
Set_1_contig_6826	PDZ domain-containing RING finger protein 4 isoform X1	Oryctes borbonicus	-7.39	-2.89	4.87e-05	0.00772	2.03	0.77	0.95	1.25	7.38	43.16	6.01	3.86	6.69	2.69	11.63
Set_1_contig_11796	N(G),N(G)-dimethylarginine dimethylaminohydrolase 1	Aethina tumida	-7.34	-2.88	0.000146	0.02	1.54	0.55	1.45	1.18	10.97	32.77	10.89	3.32	3.15	2.68	10.63
Set_1_contig_10325	serine/threonine/tyrosine-interacting protein-like	Oryctes borbonicus	-7.23	-2.85	0.000492	0.04	1.26	0.56	0.95	0.92	9.38	24.11	9.29	3.73	0.3	3.26	8.35
Set_1_contig_16879	arrestin domain-containing protein 17	Oryctes borbonicus	-7.19	-2.85	0.000409	0.04	2.09	1.93	1.31	1.78	4.97	44.32	7.31	5.62	23.19	5.87	15.21
Set_1_contig_3710	zinc finger protein Elbow	Diabrotica virgifera virgifera	-7.17	-2.84	0.000142	0.02	2.22	1.27	1.01	1.5	7.71	63.71	4.61	4.22	4.26	3.07	14.6
Set_1_contig_3982	LRR 8 domain containing protein	Oryctes borbonicus	-7.12	-2.83	0.000125	0.02	11.37	2.01	5.05	6.14	15.81	12.55	45.57	32.9	111.06	23.11	40.17
Set_1_contig_5744	gamma-butyrobetaine dioxygenase-like	Onthophagus taurus	-7.12	-2.83	8.88e-06	0.00204	6.61	1.11	6.01	4.58	49.18	20.38	46.4	62.18	13.19	14.07	34.23
Set_1_contig_5279	S phase cyclin A-associated protein in the endoplasmic reticulum isoform X2	Oryctes borbonicus	-6.97	-2.8	0.000393	0.03	5.45	4.22	7.04	5.57	9.09	264.98	7.97	9.26	21.12	10.64	53.84
Set_1_contig_7288	sodium-coupled monocarboxylate transporter 1-like	Onthophagus taurus	-6.93	-2.79	6.5e-05	0.00971	2.84	1.19	0.67	1.57	13.6	8.39	22.89	1.62	13.13	9.58	11.53
Set_1_contig_1508	heat shock protein 90	Onthophagus taurus	-6.88	-2.78	0.000357	0.03	191.19	80.9	186.97	153.02	2273.38	1803.87	2367.23	294.58	167	309.85	1202.65
Set_1_contig_504	glutathione S-transferase 1-1	Tribolium castaneum	-6.86	-2.78	7.84e-05	0.01	9.55	9.41	7.54	8.84	11.81	13.64	39.79	51.67	141.12	108.93	61.16
Set_1_contig_14211	serpin family protein	Oryctes borbonicus	-6.81	-2.77	7.53e-05	0.01	7.54	4.63	4.07	5.42	18.51	16.75	42.73	20.43	103.62	11.4	35.57
Set_1_contig_4259	adenosine deaminase 2	Ignelater luminosus	-6.58	-2.72	2.66e-05	0.00475	3.28	2.55	1.49	2.44	25.18	14.27	14.83	6.78	23.96	18.93	17.32
Set_1_contig_12701	leukocyte elastase inhibitor	Oryctes borbonicus	-6.52	-2.7	0.000201	0.02	3.92	2.61	2.04	2.86	6.24	92.66	10.87	6.77	22.06	4.04	23.77
Set_1_contig_15163	SEC14-like protein 2	Oryctes borbonicus	-6.52	-2.71	0.000374	0.03	0.95	0.95	0.69	0.86	8.85	24.19	4	1.64	2.83	2.48	7.33
Set_1_contig_4947	---NA---	---NA---	-6.48	-2.7	0.000371	0.03	2.19	0.7	2.98	1.96	35.65	11.58	7.05	5.32	13.15	6.73	13.24
Set_1_contig_974	facilitated trehalose transporter Tret1-like	Onthophagus taurus	-6.39	-2.68	0.000279	0.03	3.7	0.77	3.17	2.55	7.65	6.81	14.92	8.3	31.47	25.15	15.72
Set_1_contig_5986	erythroid differentiation-related factor 1	Oryctes borbonicus	-6.27	-2.65	0.000198	0.02	5.53	4.1	4.41	4.68	58.09	91.88	52.42	5.55	5.52	5.51	36.49
Set_1_contig_8763	microsomal triglyceride transfer protein large subunit	Oryctes borbonicus	-6.15	-2.62	0.000167	0.02	7.93	1.07	5.27	4.76	34.84	81.82	57.25	15.42	3.22	12.36	34.15
Set_1_contig_8400	hypothetical protein AMK59_262	Oryctes borbonicus	-6.08	-2.6	0.000609	0.05	1.95	1.69	1.9	1.85	7.08	56.49	2.75	1.64	12.71	5.9	14.43
Set_1_contig_10170	aminopeptidase N-like	Oryctes borbonicus	-6.06	-2.6	0.000363	0.03	1.21	0.66	0.67	0.85	2.17	13.82	1.65	11.07	2.83	5.17	6.12
Set_1_contig_8396	sodium-coupled monocarboxylate transporter 1-like	Onthophagus taurus	-6	-2.58	5.95e-05	0.00906	2.59	0.87	1.89	1.78	5.69	6.32	13.23	7.09	16.97	15.52	10.8
Set_1_contig_379	hypothetical protein BDFB_003145	Asbolus verrucosus	-5.98	-2.58	0.000272	0.03	82.82	55.22	22.29	53.45	356.24	161.67	351.02	489.96	486.99	175.34	336.87
Set_1_contig_8393	inaD-like protein	Oryctes borbonicus	-5.98	-2.58	0.000219	0.02	3.21	2.09	2.44	2.58	7.92	74.46	13.48	4.7	13.67	3.92	19.69
Set_1_contig_4428	odorant degrading protein 15	Oryctes borbonicus	-5.94	-2.57	0.000182	0.02	27.39	9.52	14.44	17.12	74.12	27.63	96.88	34.4	272.37	62.89	94.72
Set_1_contig_42	Apolipophorin-III precursor	Oryctes borbonicus	-5.93	-2.57	0.000393	0.03	282.83	84.5	49.65	138.99	1230.73	443.83	1225.01	805.44	953.2	444.36	850.43
Set_1_contig_12302	sideroflexin-3 isoform X1	Oryctes borbonicus	-5.92	-2.56	1.63e-05	0.00326	9.27	2.61	2.19	4.69	32.27	60.27	21.42	33.17	22.45	17.74	31.22
Set_1_contig_802	lipid storage droplets surface-binding protein 1-like	Oryctes borbonicus	-5.88	-2.56	0.000557	0.05	97.02	49.44	33.84	60.1	312.34	1745.62	227.78	109.03	215.3	136.11	457.7
Set_1_contig_4364	glutarate-semialdehyde dehydrogenase DavD	Tribolium castaneum	-5.79	-2.53	0.000167	0.02	6.78	7.51	2.74	5.67	78.87	29.04	62.78	13.51	10.32	37.16	38.61
Set_1_contig_2513	cytochrome P450	Oryctes borbonicus	-5.73	-2.52	0.000215	0.02	1.19	3.21	5.01	3.14	9.69	6.6	19.61	14.43	21.09	45.75	19.53
Set_1_contig_9636	proton-coupled amino acid transporter-like protein CG1139	Oryctes borbonicus	-5.58	-2.48	0.000549	0.05	22.93	2.38	6.01	10.44	176.77	39.94	86.97	33.9	13.96	15.16	61.12
Set_1_contig_2353	glutarate-semialdehyde dehydrogenase DavD	Onthophagus taurus	-5.57	-2.48	7.06e-05	0.01	12.83	16.88	7.12	12.28	93.1	42.53	83.97	18.47	128.95	75.43	73.74
Set_1_contig_2867	Phenoloxidase-activating factor 2	Holotrichia diomphalia	-5.5	-2.46	5.29e-05	0.00824	4.62	5.57	4.67	4.95	23.06	110.05	19.81	15.64	28.77	9.03	34.39
Set_1_contig_6565	alpha-tocopherol transfer protein-like	Oryctes borbonicus	-5.37	-2.42	0.000486	0.04	6.63	1.98	6.96	5.19	9.35	5.29	23	26.02	69.81	21.13	25.77
Set_1_contig_2410	senecionine N-oxygenase	Oryctes borbonicus	-5.29	-2.4	0.000185	0.02	9.68	13.45	8.6	10.58	49.76	9.28	42.29	51.1	84.19	124.3	60.15
Set_1_contig_10515	solute carrier organic anion transporter family member 5A1-like	Oryctes borbonicus	-5.11	-2.35	0.000511	0.04	2.19	1.59	1.21	1.67	5.85	40.4	8.53	4.21	3.98	3.99	11.16
Set_1_contig_3559	cytosolic 10-formyltetrahydrofolate dehydrogenase	Anoplophora glabripennis	-5.1	-2.35	7.82e-05	0.01	7.57	4.79	10.9	7.75	43.96	40.98	91.4	9.1	21.2	56.13	43.8
Set_1_contig_7876	serine protease 7-like	Oryctes borbonicus	-5.03	-2.33	0.000181	0.02	8.93	2.61	7.73	6.42	30.36	68.37	25.46	23.56	49.15	10.83	34.62
Set_1_contig_1842	uncharacterized protein LOC111413892	Onthophagus taurus	-5.01	-2.32	0.000405	0.04	6.44	4.42	3.95	4.94	45.65	24.01	47.18	19.76	18.15	10.07	27.47
Set_1_contig_11928	uncharacterized protein LOC111426115 isoform X3	Onthophagus taurus	-5.01	-2.33	0.000251	0.03	2.53	1.42	2.35	2.1	15.46	22.91	21.26	6.92	2.21	5.63	12.4
Set_1_contig_10509	proton-coupled amino acid transporter-like protein CG1139	Oryctes borbonicus	-4.92	-2.3	0.000579	0.05	34.8	7.85	10.31	17.65	163.09	41.14	89.8	45.77	145.01	27.3	85.35
Set_1_contig_2081	probable cytochrome P450 305a1	Oryctes borbonicus	-4.76	-2.25	0.0004	0.04	17.92	5.32	13.17	12.14	22.43	14.41	82.25	57.32	101.27	61.23	56.49
Set_1_contig_9693	microsomal triglyceride transfer protein large subunit	Ignelater luminosus	-4.75	-2.25	0.000189	0.02	21.41	2.91	11.18	11.83	42.66	108.01	74.7	29.45	72.66	29.43	59.48
Set_1_contig_9051	C-1-tetrahydrofolate synthase, cytoplasmic	Onthophagus taurus	-4.61	-2.2	0.000229	0.02	19.58	13.1	21.19	17.96	110.19	191.26	117.38	107.07	10.11	57.79	98.97
Set_1_contig_8818	L-threonine ammonia-lyase isoform X2	Onthophagus taurus	-4.52	-2.18	6.84e-05	0.01	18.73	14.26	7.7	13.56	73.68	130.76	65.51	54.66	69.85	30.7	70.86
Set_1_contig_13657	putative serine protease K12H4.7	Oryctes borbonicus	-4.12	-2.04	0.0005	0.04	17.32	6.51	12.99	12.27	41.89	44.97	87.11	46.39	74.35	17.93	52.1
Set_1_contig_3400	splicing factor 1	Oryctes borbonicus	4.08	2.03	0.00028	0.03	144.97	89.62	197.6	144.06	57.21	40.33	69.44	25.11	15.86	27.75	39.29
Set_1_contig_4948	PDZ and LIM domain protein 3 isoform X2	Onthophagus taurus	4.69	2.23	0.000108	0.01	35.79	56.11	68.36	53.42	8.84	15.76	7.1	15.99	7.73	23.81	13.2
Set_1_contig_13924	LIM domain only protein 3 isoform X1	Oryctes borbonicus	5.05	2.34	0.000577	0.05	9.61	12.99	21.52	14.71	2.19	1.69	2.94	3.87	3.52	4.65	3.14
Set_1_contig_811	leucine-rich repeat-containing protein 15-like	Oryctes borbonicus	5.08	2.35	8.3e-05	0.01	261.28	114.96	116.85	164.36	54.87	15.18	13.63	35.73	21.72	66.72	34.64
Set_1_contig_7286	metal transporter CNNM4	Oryctes borbonicus	5.29	2.4	6.26e-05	0.00945	159.17	73.48	106.12	112.92	33.27	29.54	33.57	21.11	1.81	27.17	24.41
Set_1_contig_2028	---NA---	---NA---	5.32	2.41	3.67e-06	0.00103	157.3	112.58	122.2	130.69	25.23	26	31.82	33.97	12.09	37.35	27.74
Set_1_contig_8114	protein odd-skipped	Oryctes borbonicus	5.47	2.45	0.000115	0.01	9.08	34.73	22.38	22.07	3.83	11.19	5.13	3.52	3.86	2.88	5.07
Set_1_contig_2941	---NA---	---NA---	5.63	2.49	0.000338	0.03	315.65	873.85	1612.41	933.97	101.39	144.16	445.34	211.02	102.28	121	187.53
Set_1_contig_2027	cNMP binding protein	Oryctes borbonicus	5.92	2.57	1.54e-06	0.000523	140.15	124.26	96.67	120.36	24.44	21.13	25.22	24.05	7.78	37.97	23.43
Set_1_contig_9092	lactase-phlorizin hydrolase-like	Zootermopsis nevadensis	6.04	2.59	0.000156	0.02	20.48	18.67	29.62	22.92	5.5	0.92	2.48	4.77	1.24	10.14	4.18
Set_1_contig_9727	---NA---	---NA---	6.05	2.6	1.74e-05	0.00342	171.82	157.47	139.61	156.3	23.36	5.36	19.6	47.81	23.07	48.71	27.99
Set_1_contig_7748	---NA---	---NA---	6.16	2.62	0.000118	0.02	31.85	21.29	28.57	27.24	4.62	2.24	5.49	5.69	1.84	9.36	4.87
Set_1_contig_3971	glucosylceramidase-like	Onthophagus taurus	6.4	2.68	3.52e-05	0.00597	142.03	183.93	157.75	161.24	30.66	11.44	14.78	43.41	42.69	17.13	26.68
Set_1_contig_13507	hypothetical protein AMK59_4461	Oryctes borbonicus	6.47	2.69	1.23e-05	0.00259	34.4	49.31	11.42	31.71	4.01	4.18	5.17	8.97	6.23	5.13	5.61
Set_1_contig_19701	---NA---	---NA---	7.21	2.85	0.000392	0.03	8.7	3.41	6.25	6.12	0.17	0.63	1.47	1.11	1.06	0.93	0.9
Set_1_contig_7485	---NA---	---NA---	7.36	2.88	0.000262	0.03	26.42	12.8	24.91	21.38	2.77	0.9	3.42	9.41	0.25	2.2	3.16
Set_1_contig_17316	proton-coupled folate transporter-like	Onthophagus taurus	7.51	2.91	0.0002	0.02	4.92	14.94	6.11	8.66	0.6	0.75	1.59	2.29	1.5	1.3	1.34
Set_1_contig_1545	hypothetical protein AMK59_2772	Oryctes borbonicus	7.52	2.91	4.1e-06	0.00113	41.15	63.49	11.05	38.56	14.46	4.44	5.5	2.79	3.19	6.12	6.08
Set_1_contig_15339	insulin gene enhancer protein ISL-1 isoform X1	Nicrophorus vespilloides	7.68	2.94	3.12e-07	0.000144	13.14	10.85	17.89	13.96	2.77	2.93	1.18	1.59	1.6	2.2	2.05
Set_1_contig_5936	phospholipase A1-like	Onthophagus taurus	7.74	2.95	2.26e-05	0.00415	8.53	56.47	37.39	34.13	1.41	5.77	2.09	8.03	8.83	4.08	5.03
Set_1_contig_693	actin, muscle	Apis florea	8.01	3	7.49e-06	0.00181	263.87	306.62	80.72	217.07	18.89	66.39	27.76	44.44	10.81	35.78	34.01
Set_1_contig_8421	glutamate-rich WD repeat-containing protein 1	Oryctes borbonicus	8.05	3.01	4.81e-05	0.00771	5.21	11.98	7.96	8.38	1.07	0.8	0.45	0.57	1.44	2.72	1.18
Set_1_contig_22958	---NA---	---NA---	8.65	3.11	3.63e-05	0.0061	7.89	5.9	11.4	8.4	0.65	1.89	0.7	0.97	1.34	0.91	1.08
Set_1_contig_15555	receptor-type tyrosine-protein phosphatase N2	Oryctes borbonicus	8.85	3.15	1.48e-05	0.00304	1.43	3.59	14.23	6.42	0.92	0.67	1.12	0.98	0.22	0.94	0.81
Set_1_contig_27640	15-hydroxyprostaglandin dehydrogenase [NAD(+)]-like	Photinus pyralis	8.89	3.15	8.52e-05	0.01	27.99	56.31	5.77	30.02	2.75	1.68	4.48	11.26	3.03	0.72	3.98
Set_1_contig_9225	---NA---	---NA---	9.06	3.18	0.000191	0.02	5.61	3.35	4.7	4.56	0.31	0.03	0.43	0.84	0.77	0.71	0.52
Set_1_contig_15269	---NA---	---NA---	9.21	3.2	3.71e-06	0.00103	45.41	40.37	42.02	42.6	3.37	1.93	4.12	15.38	2.21	3.76	5.13
Set_1_contig_9222	UDP-glucuronosyltransferase 2B15-like	Oryctes borbonicus	9.36	3.23	3.08e-06	0.000893	64.45	50.61	46.87	53.98	2.43	0.5	9.35	5.56	12.12	4.64	5.77
Set_1_contig_16589	prolactin-releasing peptide receptor-like	Onthophagus taurus	9.39	3.23	1.07e-05	0.00233	4.51	6.88	8.46	6.62	0.78	0.32	1.27	1.59	0.19	0.64	0.8
Set_1_contig_16455	neutral alpha-glucosidase AB	Onthophagus taurus	9.63	3.27	6.7e-06	0.00171	3.61	14.8	17.88	12.1	2.21	0.54	0.65	1.94	0.86	2.35	1.42
Set_1_contig_3741	uncharacterized protein LOC111413374	Onthophagus taurus	9.78	3.29	0.000193	0.02	6.09	40.71	26.8	24.53	7.41	0.09	2.16	3.56	2.59	1.21	2.84
Set_1_contig_6138	---NA---	---NA---	10.2	3.35	4.86e-05	0.00772	5.58	5.13	3.67	4.79	0.54	0.3	0.33	0.9	0.22	0.89	0.53
Set_1_contig_13006	histone-lysine N-methyltransferase SETMAR-like	Camponotus floridanus	10.51	3.39	0.000259	0.03	4.69	2.44	3.06	3.4	0.14	0.04	0.7	0.59	0.05	0.58	0.35
Set_1_contig_29559	---NA---	---NA---	10.76	3.43	0.000256	0.03	0.91	1.23	0.93	1.02	0.13	0.08	0.18	0.02	0	0.24	0.11
Set_1_contig_10574	farnesol dehydrogenase-like	Oryctes borbonicus	10.8	3.43	5.8e-06	0.00151	132.23	316.32	136.53	195.03	5.45	3.75	11.38	18.86	61.3	7.61	18.06
Set_1_contig_14260	cytochrome P450	Oryctes borbonicus	11.18	3.48	0.000363	0.03	1.66	2.39	2.76	2.27	0.09	0.28	0.09	0.52	0	0.35	0.22
Set_1_contig_4018	sensory neuron membrane protein 2-like	Onthophagus taurus	11.53	3.53	0.000255	0.03	0.75	11.15	1.36	4.42	0.54	0.08	0.24	1.05	0.5	0.38	0.46
Set_1_contig_8109	---NA---	---NA---	11.59	3.53	0.000464	0.04	1.12	14.15	21.54	12.27	1.64	0.54	2.31	2.66	0.14	0	1.21
Set_1_contig_11451	---NA---	---NA---	12.47	3.64	8.52e-05	0.01	6.45	7.35	3.4	5.73	0.33	0.09	0.55	0.32	0.8	0.96	0.51
Set_1_contig_4740	---NA---	---NA---	12.75	3.67	1.72e-07	8.98e-05	64.92	131.26	67.48	87.89	3.27	1.13	3.22	23.48	8.84	5.87	7.63
Set_1_contig_9060	farnesol dehydrogenase	Tribolium castaneum	13.24	3.73	0.000193	0.02	26.61	83.55	12.43	40.86	6.4	0.17	0.54	0	2.91	11.8	3.64
Set_1_contig_30712	uncharacterized protein LOC111691352, partial	Anoplophora glabripennis	13.66	3.77	0.000284	0.03	2.65	0.08	0.59	1.11	0.06	0.23	0	0.03	0.12	0.06	0.08
Set_1_contig_20925	Transposable element Tcb1 transposase	Camponotus floridanus	14.73	3.88	0.000202	0.02	4.44	1.47	0.63	2.18	0.06	0	0.12	0.52	0	0.23	0.15
Set_1_contig_24643	histone-lysine N-methyltransferase SETMAR-like	Lasius niger	15.22	3.93	0.000102	0.01	0.36	1.3	0.61	0.76	0.18	0.02	0.02	0	0.04	0.08	0.06
Set_1_contig_25406	sodium/calcium exchanger 1 isoform X2	Onthophagus taurus	15.26	3.93	1.51e-07	8.17e-05	3.48	6.05	12.51	7.35	0.73	0.22	0.34	0.92	0.38	0.56	0.52
Set_1_contig_24028	---NA---	---NA---	15.43	3.95	0.000436	0.04	3.58	1.96	9.62	5.05	0	0	0	1.24	0	0.76	0.33
Set_1_contig_1202	neutral alpha-glucosidase AB	Onthophagus taurus	15.46	3.95	0.000174	0.02	1737.05	10653.6	3028.47	5139.71	1272.39	0.1	130.9	557.9	107.12	343.35	401.96
Set_1_contig_13287	---NA---	---NA---	16.19	4.02	9.45e-06	0.00214	11.92	12.26	3.41	9.2	0.34	0	0.67	1.07	0.35	1.38	0.63
Set_1_contig_9451	facilitated trehalose transporter Tret1-like	Oryctes borbonicus	16.44	4.04	2.42e-06	0.000755	0.63	15.52	2.71	6.29	0.51	0.28	0.19	0.55	0.53	0.77	0.47
Set_1_contig_26202	Histone-lysine N-methyltransferase SETMAR	Araneus ventricosus	16.86	4.08	3.69e-05	0.00616	3.55	3.63	2.46	3.21	0.25	0	0.1	0.29	0	0.63	0.21
Set_1_contig_31158	sodium channel and clathrin linker 1-like isoform X1	Oryctes borbonicus	17.04	4.09	0.000153	0.02	1.22	2.03	1.03	1.42	0	0.03	0.04	0	0.38	0.04	0.08
Set_1_contig_2727	neutral alpha-glucosidase C-like	Onthophagus taurus	17.68	4.14	9.95e-05	0.01	2478.21	22373	4535.13	9795.46	1524.06	0.07	175.22	879.51	723.75	607.48	651.68
Set_1_contig_23919	---NA---	---NA---	18.02	4.17	0.000114	0.01	0.6	0.52	0.71	0.61	0.04	0.06	0	0.07	0	0.04	0.03
Set_1_contig_27522	---NA---	---NA---	18.1	4.18	0.000533	0.04	0.11	12.18	0.3	4.19	1.03	0.16	0.21	0	0	0.4	0.3
Set_1_contig_1124	phospholipase A1-like	Onthophagus taurus	18.85	4.24	5.81e-05	0.00888	52.1	5257.36	279.89	1863.12	5.47	43.05	9.94	255.28	281.48	97.21	115.41
Set_1_contig_22130	histone-lysine N-methyltransferase SETMAR-like	Rhagoletis zephyria	18.93	4.24	0.000203	0.02	1.59	0.38	0.03	0.66	0	0.06	0.05	0.08	0	0.03	0.04
Set_1_contig_4332	phospholipase A1-like	Onthophagus taurus	19.72	4.3	1.1e-05	0.00236	87.94	4197.36	233.34	1506.22	10.15	24.71	16.62	347.31	70.73	113.44	97.16
Set_1_contig_20313	---NA---	---NA---	20.43	4.35	7.11e-07	0.000274	6.25	9.95	6.25	7.48	0.41	0.32	0.2	0.69	0.31	0.59	0.42
Set_1_contig_46661	---NA---	---NA---	20.5	4.36	0.000163	0.02	1.02	0.18	0.76	0.65	0	0	0	0.16	0.02	0	0.03
Set_1_contig_24225	---NA---	---NA---	21.05	4.4	0.000554	0.05	0.9	0.98	2.96	1.61	0	0	0.29	0.14	0	0	0.07
Set_1_contig_27402	---NA---	---NA---	21.12	4.4	0.000401	0.04	0.43	10.74	0	3.72	0.14	0.11	0.42	0	0.43	0.13	0.21
Set_1_contig_11597	---NA---	---NA---	22.35	4.48	0.000234	0.02	14.55	9.33	0	7.96	0	0	0	0.44	1.24	0.29	0.33
Set_1_contig_17863	nose resistant to fluoxetine protein 6-like	Onthophagus taurus	22.43	4.49	1.84e-05	0.00359	0.36	30.32	0.84	10.51	0.52	0.34	0.13	0.04	0.49	2.09	0.6
Set_1_contig_23457	---NA---	---NA---	22.92	4.52	0.000448	0.04	0	0.25	0.8	0.35	0	0.02	0	0.02	0	0.05	0.01
Set_1_contig_24046	---NA---	---NA---	24.53	4.62	1.55e-05	0.00316	4.25	6.21	1.33	3.93	0	0	0.18	0.72	0	0.18	0.18
Set_1_contig_12547	dynein heavy chain 1, axonemal-like	Onthophagus taurus	24.55	4.62	7.53e-06	0.00181	11.31	0	16.36	9.22	0.45	0.2	0.45	0.35	0	0.88	0.39
Set_1_contig_32327	sodium channel and clathrin linker 1 isoform X1	Oryctes borbonicus	24.58	4.62	4.38e-07	0.000189	4.7	8.87	5.14	6.24	0.1	0.24	0.15	0.1	0.94	0.05	0.26
Set_1_contig_22284	histone deacetylase 11	Oryctes borbonicus	24.78	4.63	6.19e-10	7.1e-07	25.66	47.68	15.25	29.53	0.42	0.33	0.81	1.35	3.54	0.93	1.23
Set_1_contig_18705	dynein heavy chain 1, axonemal-like	Asbolus verrucosus	25.24	4.66	1.39e-06	0.000479	3.92	0.08	5.54	3.18	0.26	0.09	0.14	0.17	0	0.11	0.13
Set_1_contig_9130	---NA---	---NA---	25.82	4.69	2.76e-05	0.00481	18.02	26.68	45.13	29.94	0	0	3.08	0	3.47	0	1.09
Set_1_contig_23434	---NA---	---NA---	26.44	4.72	1.14e-05	0.00242	21.12	0.84	0.47	7.48	0	0.15	0.63	0.76	0	0.19	0.29
Set_1_contig_26160	---NA---	---NA---	27.45	4.78	9.84e-06	0.00218	3.45	3.94	0.97	2.79	0.22	0.09	0.11	0.11	0.12	0	0.11
Set_1_contig_40130	---NA---	---NA---	27.46	4.78	0.000272	0.03	0.12	1.79	0.45	0.79	0	0	0	0.11	0.06	0	0.03
Set_1_contig_39148	---NA---	---NA---	27.83	4.8	0.000301	0.03	0.5	0.3	0.6	0.47	0	0.07	0	0	0	0	0.01
Set_1_contig_11968	---NA---	---NA---	28.61	4.84	0.000563	0.05	0.23	0.11	1.64	0.66	0	0	0	0.11	0	0	0.02
Set_1_contig_33988	---NA---	---NA---	29.17	4.87	0.000544	0.04	4.03	0.12	0.63	1.6	0	0	0	0.13	0	0.13	0.04
Set_1_contig_19415	---NA---	---NA---	29.68	4.89	0.000169	0.02	6.97	6.33	0	4.43	0	1.17	0	0	0	0	0.19
Set_1_contig_27794	zinc finger BED domain-containing protein 5-like	Leptinotarsa decemlineata	30.49	4.93	0.000259	0.03	0.26	0.91	0.48	0.55	0.05	0	0	0	0	0.05	0.02
Set_1_contig_43001	---NA---	---NA---	32.48	5.02	1.05e-05	0.00229	1.2	1.56	12.64	5.14	0.59	0	0.35	0	0	0	0.16
Set_1_contig_38603	---NA---	---NA---	33.85	5.08	0.00027	0.03	0.06	0.53	1.62	0.74	0	0	0	0.11	0	0	0.02
Set_1_contig_25001	---NA---	---NA---	35.83	5.16	0.000142	0.02	2.06	0	6.22	2.76	0	0.11	0	0	0	0.28	0.06
Set_1_contig_25135	putative sugar lactone lactonase YvrE	Ignelater luminosus	35.97	5.17	1.64e-06	0.000551	27.16	578.59	72	225.92	7.83	0.03	1.51	31.09	5.66	0.17	7.72
Set_1_contig_20999	---NA---	---NA---	36.64	5.2	7.34e-06	0.00181	0	1.44	7.23	2.89	0	0.26	0.03	0.03	0	0.23	0.09
Set_1_contig_21787	---NA---	---NA---	39.41	5.3	2.23e-07	0.000108	27.05	1.65	0.1	9.6	0.2	0.16	0.15	0.05	0.41	0.43	0.23
Set_1_contig_29520	---NA---	---NA---	39.71	5.31	4.81e-05	0.00771	0.64	5.21	0.72	2.19	0	0.1	0	0	0	0.24	0.06
Set_1_contig_4430	phospholipase A1-like	Onthophagus taurus	46.03	5.52	3.37e-07	0.000154	91.06	10687.2	844.51	3874.27	15.33	1.04	22.03	354.13	110.19	119.6	103.72
Set_1_contig_37282	hypothetical protein AMK59_881, partial	Oryctes borbonicus	49.63	5.63	2.03e-06	0.00066	0.63	6.59	1.19	2.8	0.15	0	0	0.23	0	0	0.06
Set_1_contig_40416	---NA---	---NA---	50.99	5.67	7.67e-06	0.00183	0.79	1.2	6.15	2.72	0	0	0.29	0	0	0	0.05
Set_1_contig_18511	---NA---	---NA---	52.26	5.71	0.000126	0.02	4.04	1.2	0.91	2.05	0.16	0	0	0	0	0	0.03
Set_1_contig_4622	---NA---	---NA---	65.28	6.03	1.55e-07	8.23e-05	4.63	7.12	12.04	7.93	0	0	0	0	0.67	0	0.11
Set_1_contig_22643	---NA---	---NA---	72.36	6.18	8.68e-14	4.09e-10	6.75	7.06	15.8	9.87	0.31	0.24	0.17	0.09	0	0.08	0.15
Set_1_contig_42610	---NA---	---NA---	74.59	6.22	2.12e-06	0.000682	0.99	1.5	9.09	3.86	0	0	0	0	0.25	0	0.04
Set_1_contig_42102	---NA---	---NA---	91.29	6.51	2.1e-05	0.00394	0.29	0.94	8.72	3.32	0	0	0.14	0	0	0	0.02
Set_1_contig_5711	---NA---	---NA---	143.79	7.17	1.01e-10	1.76e-07	8.68	17.77	12.22	12.89	0	0.23	0	0	0	0.28	0.09
Set_1_contig_25439	Transposable element Tcb1 transposase	Oryctes borbonicus	150.39	7.23	0.000284	0.03	2.59	0	1.44	1.35	0	0	0	0	0	0	0
Set_1_contig_46690	uncharacterized protein LOC111427547 isoform X2	Onthophagus taurus	156.05	7.29	0.000262	0.03	0	2.09	4.5	2.2	0	0	0	0	0	0	0
Set_1_contig_11980	---NA---	---NA---	159.03	7.31	4.77e-09	4.23e-06	4.38	2.5	5.12	4	0.07	0.05	0	0	0	0	0.02
Set_1_contig_15553	---NA---	---NA---	190.87	7.58	1.88e-12	5.91e-09	9.6	29.95	9.83	16.46	0.14	0.11	0	0	0.15	0.14	0.09
Set_1_contig_15596	---NA---	---NA---	199.33	7.64	1.74e-07	9.01e-05	7.06	0.86	11.37	6.43	0	0.1	0	0	0	0	0.02
Set_1_contig_34456	hypothetical protein G7K_1412-t1	Saitoella complicata NRRL Y-178---NA---4	222.2	7.8	0.000179	0.02	0	0	10.55	3.52	0	0	0	0	0	0	0
Set_1_contig_17530	---NA---	---NA---	226.2	7.82	9.19e-05	0.01	5.35	3.31	0	2.89	0	0	0	0	0	0	0
Set_1_contig_40318	cytochrome c oxidase subunit 7A2, mitochondrial	Oryctes borbonicus	248.05	7.95	2.14e-09	2.19e-06	1.39	2.06	35.37	12.94	0	0.11	0.13	0	0	0	0.04
Set_1_contig_44239	potassium voltage-gated channel subfamily H member 6-like	Onthophagus taurus	254.53	7.99	6.02e-05	0.0091	0	3.01	8.44	3.82	0	0	0	0	0	0	0
Set_1_contig_7166	---NA---	---NA---	256.25	8	0.000119	0.02	10.24	0	0	3.41	0	0	0	0	0	0	0
Set_1_contig_25112	dentin sialophosphoprotein-like	Trachymyrmex septentrionalis	259.66	8.02	1.09e-10	1.77e-07	7.89	2618.67	5.7	877.42	1.77	0.09	0.12	22.61	0.73	1.25	4.43
Set_1_contig_36036	protein G12-like	Nicrophorus vespilloides	263.66	8.04	3.18e-08	2.08e-05	0	69.32	0	23.11	0	0	0	0.61	0	0	0.1
Set_1_contig_29093	esterase FE4-like	Holotrichia parallela	279.79	8.13	3.28e-10	4.54e-07	0.08	22.21	0.08	7.46	0	0.06	0	0.08	0.04	0	0.03
Set_1_contig_20203	Amino acid transporter	Oryctes borbonicus	356.78	8.48	7.48e-06	0.00181	4.26	1.71	4.81	3.59	0	0	0	0	0	0	0
Set_1_contig_46765	protein G12-like	Oryctes rhinoceros	593.16	9.21	3.65e-06	0.00103	0.22	15.98	0.83	5.68	0	0	0	0	0	0	0
Set_1_contig_46867	---NA---	---NA---	819.3	9.68	3.57e-06	0.00101	0	27.8	0	9.27	0	0	0	0	0	0	0
Set_1_contig_46800	---NA---	---NA---	943.81	9.88	4.45e-07	0.00019	11.44	0	8.22	6.55	0	0	0	0	0	0	0
Set_1_contig_33589	hypothetical protein AMK59_2486	Oryctes borbonicus	1115.68	10.12	6.62e-07	0.000266	0.05	13.22	0.04	4.44	0	0	0	0	0	0	0
Set_1_contig_8171	Glutathione S-transferase	Oryctes borbonicus	3932.19	11.94	5.1e-11	9.99e-08	24.82	38.53	10.42	24.59	0	0	0	0	0	0	0
